# Supplementary material for: The Marine Mammal Class II Major Histocompatibility Complex Organization
Source: Front Immunol. 2019 Apr 4;10:696. doi: 10.3389/fimmu.2019.00696 (PMC6459222; doi:10.3389/fimmu.2019.00696)
Supplement: Supplementary file 2 [file Table_2.XLSX]

## Sheet: DMA
Locus	ID	Species	Lineage	Clade	Location	Position	Strand	Annotation	Name	Exon Count	Protein (aa)	Dataset	Obs
Baac-DMA	LOC103009822	Balaenoptera acutorostrata	Boreoeutheria	Cetacea (Mysticeti)	NW_006728570.1	32549751-32566556	forward	Gene	Baac-DMA_LOC103009822	6	261	Included
BoLA-DMA	282490	Bos taurus	Boreoeutheria	Cetartiodactyla	NC_037350.1	7263693-7269361	reverse	Gene	BoLA-DMA_282490	6	260	Included
Caur-DMA	LOC112815963	Callorhinus ursinus	Boreoeutheria	Pinniped (Otariidae)	NW_020313370.1	7565912-7569558	forward	Gene	Caur-DMA_LOC112815963	5	261	Included
Chas-DMA	LOC102822160	Chrysochloris asiatica	Afrotheria	Chrysochloridae	NW_006408556.1	1150002-1153914	Reverse	Gene	Chas-DMA_LOC102822160	5	259	Included
Dano-DMA	LOC101421271	Dasypus novemcinctus	Xenarthra	Cingulata	NW_004496183.1	1062241-1065985	Forward	Gene	Dano-DMA_LOC101421271	5	261	Included
Dele-DMA	LOC111178666	Delphinapterus leucas	Boreoeutheria	Cetacea (Odontoceti)	NW_019160881.1	5828842-5833254	reverse	Gene	Dele-DMA_LOC111178666	5	261	Included
DLA-DMA	481732	Canis lupus familiaris	Boreoeutheria	Carnivora	NC_006594.3	2516974-2534085	reverse	Gene	DLA-DMA_481732	7	265	Included
Ecte-DMA	LOC101652007	Echinops telfari	Afrotheria	Tenrecidae	NW_004558756.1	13290005-13294812	Reverse	Gene	Ecte-DMA_LOC101652007	5	261	Included
Eled-DMA	LOC102870065	Elephantulus edwardii	Afrotheria	Macroscelidae	NW_006399767.1	29358467-29362359	Forward	Gene	Eled-DMA_LOC102870065	5	261	Reannotated	Exon 4 reannotated. Exon 5 annotated
Eqca-DMA	LOC100061035	Equus caballus	Boreoeutheria	Perissodactyla	NC_009163.3	34419857-34435159	reverse	Gene	Eqca-DMA_LOC100061035	7	261	Included
H2-DMA	14998	Mus musculus	Boreoeutheria	Glires	NC_000083.6	34122719-34139101	forward	Gene	H2-DMA_14998	7	261	Included
HLA-DMA	3108	Homo sapiens	Boreoeutheria	Primates	NC_000006.12	32948614-32953122	Reverse	Gene	HLA-DMA_3108	5	261	Included
Laob-DMA	LOC113630967	Lagenorhynchus obliquidens	Boreoeutheria	Cetacea (Odontoceti)	NW_020837975.1	5740384-5744814	reverse	Gene	Laob-DMA_LOC113630967	5	261	Included
Lewe-DMA	LOC102750454	Leptonychotes weddellii	Boreoeutheria	Pinniped (Phocidae)	NW_006383968.1	299831-303445	reverse	Gene	Lewe-DMA_LOC102750454	5	261	Included
Live-DMA	LOC103085441	Lipotes vexillifer	Boreoeutheria	Cetacea (Odontoceti)	NW_006787800.1	1597986-1602539	reverse	Gene	Live-DMA_LOC103085441	5	261	Included
Loaf-DMA	LOC100672379	Loxodonta africana	Afrotheria	Proboscidae	NW_003573525.1	3015511-3036205	Forward	Gene	Loaf-DMA_LOC100672379	5	261	Included
Neas-DMA	LOC112413938	Neophocaena asiaeorientalis	Boreoeutheria	Cetacea (Odontoceti)	NW_020175393.1	1157580-1171027	reverse	Gene	Neas-DMA_LOC112413938	7	261	Included
Nesc-DMA	LOC110575569	Neomonachus schauinslandi	Boreoeutheria	Pinniped (Phocidae)	NW_018734297.1	263231-266849	reverse	Gene	Nesc-DMA_LOC110575569	5	261	Included
Odro-DMA	LOC101372107	Odobenus rosmarus	Boreoeutheria	Pinniped (Odobenidae)	NW_004450609.1	176075-179672	reverse	Gene	Odro-DMA_LOC101372107	5	261	Included
Oraf-DMA	LOC103195795	Orycteropus afer	Afrotheria	Tubulidentata	NW_006921646.1	127221-131560	Reverse	Gene	Oraf-DMA_LOC103195795	5	261	Included
Oror-DMA	LOC101289225	Orcinus orca	Boreoeutheria	Cetacea (Odontoceti)	NW_004438437.1	14710886-14715095	forward	Gene	Oror-DMA_LOC101289225	5	261	Included
Phca-DMA	LOC102994322	Physeter catodon	Boreoeutheria	Cetacea (Odontoceti)	NW_019873557.1	6212792-6216773	reverse	Gene	Phca-DMA_LOC102994322	5	261	Reannotated	Exon 1, 4 and 5 reannotated
Ptal-DMA	LOC102892493	Pteropus alecto	Boreoeutheria	Chiroptera	NW_006432451.1	4515458-4533223	forward	Gene	Ptal-DMA_LOC102892493	10	261	Included
Trma-DMA	LOC101343312	Trichechus manatus	Afrotheria	Sirenia	NW_004444318.1	111830-115952	Forward	Gene	Trma-DMA_LOC101343312	5	261	Included
Tutr-DMA	LOC101335518	Tursiops truncatus	Boreoeutheria	Cetacea (Odontoceti)	NW_017842945.1	402617-407011	forward	Gene	Tutr-DMA_LOC101335518	5	261	Included

## Sheet: DMB
Locus	ID	Species	Lineage	Clade	Location	Position	Strand	Annotation	Name	Exon Count	Protein (aa)	Dataset	Obs
Baac-DMB	LOC103010705	Balaenoptera acutorostrata	Boreoeutheria	Cetacea (Mysticeti)	NW_006728570.1	32576406-32581979	forward	Gene	Baac-DMB_LOC103010705	6	273	Included
BoLA-DMB	282491	Bos taurus	Boreoeutheria	Cetartiodactyla	NC_037350.1	7246590-7253434	reverse	Gene	BoLA-DMB_282491	6	262	Included
Caur-DMB	LOC112815962	Callorhinus ursinus	Boreoeutheria	Pinniped (Otariidae)	NW_020313370.1	7571905-7579586	forward	Gene	Caur-DMB_LOC112815962	6	263	Included
Chas-DMB	LOC102821776	Chrysochloris asiatica	Afrotheria	Chrysochloridae	NW_006408556.1	1117611-1123555	Reverse	Gene	Chas-DMB_LOC102821776	6	263	Included
Dano-DMB	LOC101421706	Dasypus novemcinctus	Xenarthra	Cingulata	NW_004496183.1	1072812-1078161	Forward	Gene	Dano-DMB_LOC101421706	6	263	Included
Dele-DMB	LOC111178664	Delphinapterus leucas	Boreoeutheria	Cetacea (Odontoceti)	NW_019160881.1	5813656-5819223	reverse	Gene	Dele-DMB_LOC111178664	6	263	Included
DLA-DMB	607827	Canis lupus familiaris	Boreoeutheria	Carnivora	NC_006594.3	2503325-2508380	reverse	Gene	DLA-DMB_607827	6	263	Included
Ecte-DMB	LOC101651698	Echinops telfari	Afrotheria	Tenrecidae	NW_004558756.1	13265443-13271390	Reverse	Gene	Ecte-DMB_LOC101651698	6	263	Reannotated	Exon 6 reannotated
Eled-DMB	LOC102870472	Elephantulus edwardii	Afrotheria	Macroscelidae	NW_006399767.1	29379238-29385336	Forward	Gene	Eled-DMB_LOC102870472	6	263	Included
Eqca-DMB	LOC100060996	Equus caballus	Boreoeutheria	Perissodactyla	NC_009163.3	34406363-34411623	reverse	Gene	Eqca-DMB_LOC100060996	6	263	Included
H2-DMB1	14999	Mus musculus	Boreoeutheria	Glires	NC_000083.6	34153191-34160229	forward	Gene	H2-DMB1_14999	6	261	Included
H2-DMB2	15000	Mus musculus	Boreoeutheria	Glires	NC_000083.6	34145416-34151095	forward	Gene	H2-DMB2_15000	6	261	Included
HLA-DMB	3109	Homo sapiens	Boreoeutheria	Primates	NC_000006.12	32934629-32941070	Reverse	Gene	HLA-DMB_3109	6	263	Included
Laob-DMB	LOC113630966	Lagenorhynchus obliquidens	Boreoeutheria	Cetacea (Odontoceti)	NW_020837975.1	5724925-5730747	reverse	Gene	Laob-DMB_LOC113630966	6	263	Included
Lewe-DMB	LOC102750166	Leptonychotes weddellii	Boreoeutheria	Pinniped (Phocidae)	NW_006383968.1	288713-293860	reverse	Gene	Lewe-DMB_LOC102750166	6	263	Included
Live-DMB	LOC103085172	Lipotes vexillifer	Boreoeutheria	Cetacea (Odontoceti)	NW_006787800.1	1582635-1590989	reverse	Gene	Live-DMB_LOC103085172	6	297	Reannotated	Exons 4, 5 and 6 reannotated
Loaf-DMB	LOC100672669	Loxodonta africana	Afrotheria	Proboscidae	NW_003573525.1	3079851-3085861	Forward	Gene	Loaf-DMB_LOC100672669	5	169	Included	Lacking exon 2
Neas-DMB	LOC112414069	Neophocaena asiaeorientalis	Boreoeutheria	Cetacea (Odontoceti)	NW_020175393.1	1142371-1147954	reverse	Gene	Neas-DMB_LOC112414069	6	263	Included
Nesc-DMB	LOC110575567	Neomonachus schauinslandi	Boreoeutheria	Pinniped (Phocidae)	NW_018734297.1	251883-257052	reverse	Gene	Nesc-DMB_LOC110575567	6	263	Included
Odro-DMB	LOC101371503	Odobenus rosmarus	Boreoeutheria	Pinniped (Odobenidae)	NW_004450609.1	166188-171379	reverse	Gene	Odro-DMB_LOC101371503	6	263	Included
Oraf-DMB	LOC103195794	Orycteropus afer	Afrotheria	Tubulidentata	NW_006921646.1	45397-50460	Reverse	Gene	Oraf-DMB_LOC103195794	6	263	Reannotated	Exon 5 reannotated. Exon 6 annotated
Oror-DMB	LOC101287624	Orcinus orca	Boreoeutheria	Cetacea (Odontoceti)	NW_004438437.1	14724951-14730453	forward	Gene	Oror-DMB_LOC101287624	6	263	Included
Phca-DMB	LOC102994605	Physeter catodon	Boreoeutheria	Cetacea (Odontoceti)	NW_019873557.1	6198489-6206251	reverse	Gene	Phca-DMB_LOC102994605	6	292	Reannotated	Exon 5 reannotated. Could not locate exon 6. Annotated along with DMA
Ptal-DMB	LOC102892903	Pteropus alecto	Boreoeutheria	Chiroptera	NW_006432451.1	4538210-4543744	forward	Gene	Ptal-DMB_LOC102892903	6	261	Included	Gap on exon 2
Trma-DMB	LOC101343573	Trichechus manatus	Afrotheria	Sirenia	NW_004444318.1	161860-166775	Forward	Gene	Trma-DMB_LOC101343573	5	178	Reannotated	Lacking exon 1 and part of exon 2. Exon 5 reannotated. Exon 6 annotated
Tutr-DMB	LOC101335803	Tursiops truncatus	Boreoeutheria	Cetacea (Odontoceti)	NW_017842945.1	414341-419906	forward	Gene	Tutr-DMB_LOC101335803	6	263	Included

## Sheet: DOA
Locus	ID	Species	Lineage	Clade	Location	Position	Strand	Annotation	Name	Exon Count	Protein (aa)	Dataset	Obs
Baac-DOA	LOC103008197	Balaenoptera acutorostrata	Boreoeutheria	Cetacea (Mysticeti)	NW_006728570.1	32504182-32507191	forward	Gene	Baac-DOA_LOC103008197	5	250	Included
BoLA-DOA	525727	Bos taurus	Boreoeutheria	Cetartiodactyla	NC_037350.1	7314757-7323452	reverse	Gene	BoLA-DOA_525727	5	250	Included
Caur-DOA	LOC112816143	Callorhinus ursinus	Boreoeutheria	Pinniped (Otariidae)	NW_020313370.1	7516012-7518785	forward	Gene	Caur-DOA_LOC112816143	5	250	Included
Chas-DOA	LOC102822545	Chrysochloris asiatica	Afrotheria	Chrysochloridae	NW_006408556.1	1210518-1213431	Reverse	Gene	Chas-DOA_LOC102822545	5	250	Reannotated	Exon 5 annotated
Dano-DOA	LOC101417743	Dasypus novemcinctus	Xenarthra	Cingulata	NW_004496183.1	994063-999216	Forward	Gene	Dano-DOA_LOC101417743	5	250	Included
Dele-DOA	LOC111178668	Delphinapterus leucas	Boreoeutheria	Cetacea (Odontoceti)	NW_019160881.1	5880909-5885920	reverse	Gene	Dele-DOA_LOC111178668	5	250	Included
DLA-DOA	474869	Canis lupus familiaris	Boreoeutheria	Carnivora	NC_006594.3	2563673-2568328	reverse	Gene	DLA-DOA_474869	5	250	Included
Ecte-DOA	LOC101652643	Elephantulus edwardii	Afrotheria	Tenrecidae	NW_004558756.1	13372723-13375220	Reverse	Gene	Ecte-DOA_LOC101652643	5	249	Reannotated	Lacking exon 5
Eled-DOA	LOC102869251	E. edwardii	Afrotheria	Macroscelidae	NW_006399767.1	29230256-29232609	Forward	Gene	Eled-DOA_LOC102869251	5	250	Reannotated	Exon 5 annotated
Eqca-DOA	LOC100061127	Equus caballus	Boreoeutheria	Perissodactyla	NC_009163.3	34462806-34467627	reverse	Gene	Eqca-DOA_LOC100061127	5	262	Included
H2-OA	15001	Mus musculus	Boreoeutheria	Glires	NC_000083.6	34092379-34095234	forward	Gene	H2-OA_15001	5	250	Included
HLA-DOA	3111	Homo sapiens	Boreoeutheria	Primates	NC_000006.12	33004182-33009612	Reverse	Gene	HLA-DOA_3111	5	250	Included
Laob-DOA	LOC113630971	Lagenorhynchus obliquidens	Boreoeutheria	Cetacea (Odontoceti)	NW_020837975.1	5792871-5797585	reverse	Gene	Laob-DOA_LOC113630971	5	250	Included
Lewe-DOA	LOC102734456	Leptonychotes weddellii	Boreoeutheria	Pinniped (Phocidae)	NW_006386795.1	184286-187014	reverse	Gene	Lewe-DOA_LOC102734456	5	250	Included
Live-DOA	LOC103086000	Lipotes vexillifer	Boreoeutheria	Cetacea (Odontoceti)	NW_006787800.1	1655386-1658407	reverse	Gene	Live-DOA_LOC103086000	5	250	Included
Loaf-DOA	LOC100672091	Loxodonta africana	Afrotheria	Proboscidae	NW_003573525.1	2966721-2969712	Forward	Gene	Loaf-DOA_LOC100672091	5	254	Reannotated	Exon 5 annotated
Neas-DOA	LOC112414040	Neophocaena asiaeorientalis	Boreoeutheria	Cetacea (Odontoceti)	NW_020175393.1	1206931-1211995	reverse	Gene	Neas-DOA_LOC112414040	5	250	Included
Nesc-DOA	LOC110575634	Neomonachus schauinslandi	Boreoeutheria	Pinniped (Phocidae)	NW_018734297.1	310916-318713	reverse	Gene	Nesc-DOA_LOC110575634	5	250	Reannotated	Exon 5 reannotated
Odro-DOA	LOC101367969	Odobenus rosmarus	Boreoeutheria	Pinniped (Odobenidae)	NW_004450609.1	232811-235575	reverse	Gene	Odro-DOA_LOC101367969	5	250	Reannotated	Exon 4 and 5 reannotated
Oraf-DOA	LOC103195796	Orycteropus afer	Afrotheria	Tubulidentata	NW_006921646.1	201581-203781	Reverse	Gene	Oraf-DOA_LOC103195796	5	250	Reannotated	Exon 5 annotated
Oror-DOA	LOC101288385	Orcinus orca	Boreoeutheria	Cetacea (Odontoceti)	NW_004438437.1	14657958-14661012	forward	Gene	Oror-DOA_LOC101288385	5	250	Included
Phca-DOA	LOC102992942	Physeter catodon	Boreoeutheria	Cetacea (Odontoceti)	NW_019873557.1	6264206-6267238	reverse	Gene	Phca-DOA_LOC102992942	5	250	Included
Ptal-DOA	LOC102890716	Pteropus alecto	Boreoeutheria	Chiroptera	NW_006432451.1	4484429-4489230	forward	Gene	Ptal-DOA_LOC102890716	5	249	Reannotated	Exon 3, 4 and 5 reannotated
Trma-DOA	LOC101343065	Trichechus manatus	Afrotheria	Sirenia	NW_004444318.1	55931-58944	Forward	Gene	Trma-DOA_LOC101343065	4	156	Reannotated	Lacking exon 3. Exon 5 reannotated

## Sheet: DOB
Locus	ID	Species	Lineage	Clade	Location	Position	Strand	Annotation	Name	Exon Count	Protein (aa)	Dataset	Obs
Baac-DOB	LOC103012629	Balaenoptera acutorostrata	Boreoeutheria	Cetacea (Mysticeti)	NW_006728570.1	32693145-32708270	forward	Gene	Baac-DOB_LOC103012629	6	270	Included
BoLA-DOB	282493	Bos taurus	Boreoeutheria	Cetartiodactyla	NC_037350.1	7114328-7122816	reverse	Gene	BoLA-DOB_282493	6	271	Included
Caur-DOB	LOC112816096	Callorhinus ursinus	Boreoeutheria	Pinniped (Otariidae)	NW_020313370.1	7692792-7698456	forward	Gene	Caur-DOB_LOC112816096	6	273	Included
Chas-DOBp	LOC102820994	Chrysochloris asiatica	Afrotheria	Chrysochloridae	NW_006408556.1	978793-994252	Reverse	Pseudogene	Chas-DOBp_LOC102820994	5	261	Reannotated	Stop codon at exon 5
Dano-DOB	LOC101433781	Dasypus novemcinctus	Xenarthra	Cingulata	NW_004482032.1	3917-9817	Forward	Gene	Dano-DOB_LOC101433781	6	277	Included
Dele-DOB	LOC111178659	Delphinapterus leucas	Boreoeutheria	Cetacea (Odontoceti)	NW_019160881.1	5706439-5755115	reverse	Gene	Dele-DOB_LOC111178659	6	273	Reannotated	Annotated along with TAP gene. Separated from TAP
DLA-DOB	607786	Canis lupus familiaris	Boreoeutheria	Carnivora	NC_006594.3	2376957-2384179	reverse	Gene	DLA-DOB_607786	6	273	Included
Ecte-DOB	LOC101651392	Echinops telfari	Afrotheria	Tenrecidae	NW_004558756.1	13146761-13154724	Reverse	Gene	Ecte-DOB_LOC101651392	6	272	Reannotated	Gene was annotated along with TAP2 gene. Reannotated to separate from TAP2
Eled-DOB	LOC102872494	Elephantulus edwardii	Afrotheria	Macroscelidae	NW_006399767.1	29566887-29572050	Forward	Gene	Eled-DOB_LOC102872494	6	273	Included
Eqca-DOB	LOC100060770	Equus caballus	Boreoeutheria	Perissodactyla	NC_009163.3	34290352-34302722	reverse	Gene	Eqca-DOB_LOC100060770	5	258	Included	Lacking exon 5
Eqca-DOBp	LOC100060562	Equus caballus	Boreoeutheria	Perissodactyla	NC_009163.3	34083270-34091072	reverse	Pseudogene	Eqca-DOBp_LOC100060562	5	na	Included	Lacking exon 5
Eqca-DOBp	LOC100060663	Equus caballus	Boreoeutheria	Perissodactyla	NC_009163.3	34212113-34217011	reverse	Pseudogene	Eqca-DOBp_LOC100060663	5	na	Included
H2-Ob	15002	Mus musculus	Boreoeutheria	Glires	NC_000083.6	34238895-34254417	forward	Gene	H2-Ob_15002	8	271	Included
HLA-DOB	3112	Homo sapiens	Boreoeutheria	Primates	NC_000006.12	32812763-32817048	Reverse	Gene	HLA-DOB_3112	6	273	Included
Laob-DOB	LOC113630964	Lagenorhynchus obliquidens	Boreoeutheria	Cetacea (Odontoceti)	NW_020837975.1	5618790-5635830	reverse	Gene	Laob-DOB_LOC113630964	5	265	Included	Lacking exon 5
Lewe-DOB	LOC102748462	Leptonychotes weddellii	Boreoeutheria	Pinniped (Phocidae)	NW_006383968.1	160574-166034	reverse	Gene	Lewe-DOB_LOC102748462	6	273	Included
Live-DOBp	LOC103083691	Lipotes vexillifer	Boreoeutheria	Cetacea (Odontoceti)	NW_006787800.1	1476586-1491292	reverse	Pseudogene	Live-DOBp_LOC103083691	5	259	Included	Stop codon at exon 5
Loaf-DOB	LOC100673529	Loxodonta africana	Afrotheria	Proboscidae	NW_003573525.1	3198779-3203918	Forward	Gene	Loaf-DOB_LOC100673529	6	277	Reannotated	Exon 5 and 6 annotated
Neas-DOB	LOC112413822	Neophocaena asiaeorientalis	Boreoeutheria	Cetacea (Odontoceti)	NW_020175393.1	1034287-1052536	reverse	Gene	Neas-DOB_LOC112413822	6	273	Included
Nesc-DOB	LOC110575560	Neomonachus schauinslandi	Boreoeutheria	Pinniped (Phocidae)	NW_018734297.1	123535-128988	reverse	Gene	Nesc-DOB_LOC110575560	6	273	Included
Odro-DOB	LOC101371809	Odobenus rosmarus	Boreoeutheria	Pinniped (Odobenidae)	NW_004450609.1	48750-54265	reverse	Gene	Odro-DOB_LOC101371809	6	273	Included
Oraf-DOB	LOC103213130	Orycteropus afer	Afrotheria	Tubulidentata	NW_006922902.1	98301-100994	Forward	Gene	Oraf-DOB_LOC103213130	5	241	Reannotated	Lacking exon 1
Oror-DOB	LOC101287882	Orcinus orca	Boreoeutheria	Cetacea (Odontoceti)	NW_004438437.1	14819501-14834173	forward	Gene	Oror-DOB_LOC101287882	5	265	Included	Lacking exon 5
Phca-DOB	LOC102974479	Physeter catodon	Boreoeutheria	Cetacea (Odontoceti)	NW_019873557.1	6078343-6105165	reverse	Gene	Phca-DOB_LOC102974479	6	265	Included	Lacking exon 5
Ptal-DOB	LOC102894815	Pteropus alecto	Boreoeutheria	Chiroptera	NW_006432451.1	4654165-4659274	forward	Gene	Ptal-DOB_LOC102894815	6	273	Included
Trma-DOB	LOC101343840	Trichechus manatus	Afrotheria	Sirenia	NW_004444318.1	258609-262492	Forward	Gene	Trma-DOB_LOC101343840	3	214	Reannotated	Lacking exon 4, 5 and 6
Tutr-DOB	LOC101336672	Tursiops truncatus	Boreoeutheria	Cetacea (Odontoceti)	NW_017842945.1	504908-517794	forward	Gene	Tutr-DOB_LOC101336672	5	265	Included	Lacking exon 5

## Sheet: DPA
Locus	ID	Species	Lineage	Clade	Location	Position	Strand	Annotation	Name	Exon Count	Protein (aa)	Location	9bpinsertion Exon 3	Intron 1	Intron 2	Intron 3	Dataset	Obs
Caur-DPA	LOC112815990	Callorhinus ursinus	Boreoeutheria	Pinniped (Otariidae)	NW_020313370.1	7470894-7477998	forward	Gene	Caur-DPA_LOC112815990_nt	4	258	nt	No	3454	381	220	Reannotated	exon 1 reannotated. Lack homology in the end of exon 4. Maybe pseudogene
Chas-DPA	LOC102831961	Chrysochloris asiatica	Afrotheria	Chrysochloridae	NW_006408556.1	1254914-1261316	Reverse	Gene	Chas-DPA_LOC102831961_nt	4	258	nt	No	5070	327	217	Included
Dano-DPA	LOC101417015	Dasypus novemcinctus	Xenarthra	Cingulata	NW_004496183.1	929295-933048	Forward	Gene	Dano-DPA_LOC101417015_nt	4	254	nt	No	2395	327	267	Reannotated	Exon 5 excluded
DLA-DPAp	newlocus1	Canis lupus familiaris	Boreoeutheria	Carnivora	NC_006594.3	2604492-2604865	Reverse	Pseudogene	DLA-DPAp_newlocus1_nt	2	na	nt	na	na	na	217	Reannotated	Could not locate exons 1 and 2. Exons 3 and 4 partial. Stop codon at exon 4
Eled-DPA	LOC102868038	Elephantulus edwardii	Afrotheria	Macroscelidae	NW_006399767.1	29134929-29152632	Forward	Gene	Eled-DPA_LOC102868038_nt	4	264	nt	Yes	13197	555	219	Included
H2-PA	15003	Mus musculus	Boreoeutheria	Glires	NC_000083.6	34084613-34085852	forward	Pseudogene	H2-PA_15003_nt	na	na	nt3	No	na	538	112	Included	Several stop codons
HLA-DPA	3113	Homo sapiens	Boreoeutheria	Primates	NC_000006.12	33064569-33080778	Reverse	Gene	HLA-DPA_3113_nt	4	260	nt	No	3584	340	214	Included
Lewe-DPAp	LOC102733188	Leptonychotes weddellii	Boreoeutheria	Pinniped (Phocidae)	NW_006383968.1	390330-403519	reverse	Pseudogene	Lewe-DPAp_LOC102733188_nt	4	na	nt	No	1368	381	220	Reannotated	Frameshift mutation on exon 4 (1bp deletion)
Loaf-DPA	LOC100662176	Loxodonta africana	Afrotheria	Proboscidae	NW_003574145.1	19257-25427	Reverse	Gene	Loaf-DPA_LOC100662176_na	4	254	na	No	4868	319	219	Reannotated	Exon 1 and 4 reannotated
Loaf-DPAp	LOC100671798	Loxodonta africana	Afrotheria	Proboscidae	NW_003573525.1	2817528-2819766	Forward	Pseudogene	Loaf-DPAp_LOC100671798_nt	3	na	nt	No	na	1421	213	Reannotated	Lacking exon 1. Stop codon at exon 3. Annotation contained 2 pseudogenes
Loaf-DPAp	LOC100671798-2	Loxodonta africana	Afrotheria	Proboscidae	NW_003573525.1	2911567-2925376	Forward	Pseudogene	Loaf-DPAp_LOC100671798-2_nt	4	na	nt	Yes	12167	319	219	Reannotated	Exon 1 annotated. Partial exon 2. Stop codons at exon 2. Second pseudogene of LOC100671798 entry
Nesc-DPAp	LOC110575636	Neomonachus schauinslandi	Boreoeutheria	Pinniped (Phocidae)	NW_018734297.1	369341-376126	forward	Pseudogene	Nesc-DPAp_LOC110575636_nt	4	na	nt	No	3916	382	220	Reannotated	Frameshift mutation on exon 4 (1bp deletion)
Odro-DPAp	LOC101372409	Odobenus rosmarus	Boreoeutheria	Pinniped (Odobenidae)	NW_004450609.1	250272-279161	reverse	Pseudogene	Odro-DPAp_LOC101372409_nt	4	na	nt	No	3455	381	220	Reannotated	Frameshift mutation on exon 4 (1bp deletion)
Oraf-DPA	LOC103195697	Orycteropus afer	Afrotheria	Tubulidentata	NW_006921646.1	475311-491704	Reverse	Gene	Oraf-DPA_LOC103195697_nt	4	257	nt	Yes	5439	316	210	Reannotated	Exon 1 reannotated
Oraf-DPA	LOC103195698	Orycteropus afer	Afrotheria	Tubulidentata	NW_006921646.1	372727-379147	Reverse	Gene	Oraf-DPA_LOC103195698_nt	4	257	nt	Yes	5123	314	210	Reannotated	Exon 1 reannotated
Oraf-DPA	LOC103195798	Orycteropus afer	Afrotheria	Tubulidentata	NW_006921646.1	296957-303383	Reverse	Gene	Oraf-DPA_LOC103195798_nt	4	257	nt	Yes	4977	314	212	Reannotated	One exon excluded. Exon 1 annotated
Oraf-DPA	newlocus1	Orycteropus afer	Afrotheria	Tubulidentata	NW_006921646.1	431597-437364	Reverse	Gene	Oraf-DPA_newlocus1_nt	3	148	nt	na	5008	314	na	Reannotated	Lacking part of exon 3 and exon 4
Oraf-DPAp	LOC103213372	Orycteropus afer	Afrotheria	Tubulidentata	NW_006923372.1	48829-50023	Reverse	Pseudogene	Oraf-DPAp_LOC103213372_na	3	na	na	Yes	na	314	195	Reannotated	Lacking exon 1. Stop codons at exon 4
Trma-DPA	LOC101342817	Trichechus manatus	Afrotheria	Sirenia	NW_004444318.1	13285-20522	Forward	Gene	Trma-DPA_LOC101342817_nt	4	254	nt	No	5030	319	219	Reannotated	Exon 1 annotated
Trma-DPA	LOC101348755	Trichechus manatus	Afrotheria	Sirenia	NW_004444627.1	5-6443	Forward	Gene	Trma-DPA_LOC101348755_na	4	238	na	No	5185	318	219	Included	Lacking part of exon 1
Trma-DPAp	LOC101361737	Trichechus manatus	Afrotheria	Sirenia	NW_004444197.1	38458-44162	Reverse	Pseudogene	Trma-DPAp_LOC101361737_nt	4	na	nt	No	na	1138	212	Reannotated	One exon excluded. Several stop codons

## Sheet: DPB
Locus	ID	Species	Lineage	Clade	Location	Position	Strand	Annotation	Name	Exon Count	Protein (aa)	Location	Intron 1	Intron 2	Intron 3	Intron 4	Dataset	Obs
Baac-DPBp	LOC103012340	Balaenoptera acutorostrata	Boreoeutheria	Cetacea (Mysticeti)	NW_006732678.1	32495541-32498245	reverse	Pseudogene	Baac-DPBp_LOC103012340_nt	1	na	Iib	na	na	na	na	Not included	Only partial homology to exon 3
Caur-DPBp	LOC112815989	Callorhinus ursinus	Boreoeutheria	Pinniped (Otariidae)	NW_020313370.1	7460205-7470322	reverse	Pseudogene	Caur-DPBp_LOC112815989_nt	4	na	nt	7778	992	519	na	Included	Lacking exon 5. Stop codont at exon 3
Caur-DPBp	LOC112816133	Callorhinus ursinus	Boreoeutheria	Pinniped (Otariidae)	NW_020313370.1	7488852-7501661	reverse	Pseudogene	Caur-DPBp_LOC112816133_nt	2	na	nt	na	988	538	na	Reannotated	Could not locate exons 1, 2 and 5. Several stop codons at exon 3
Chas-DPB	LOC102822934	C. asiatica	Afrotheria	Chrysochloridae	NW_006408556.1	1264394-1274304	Forward	Gene	Chas-DPB_LOC102822934_nt	5	251	nt	3805	3336	462	372	Reannotated	Exon 5 annotated
Dano-DPB	LOC101417015	Dasypus novemcinctus	Xenarthra	Cingulata	NW_004496183.1	918063-926517	Forward	Gene	Dano-DPB_LOC101417015_nt	5	257	nt	2780	1980	516	370	Included
DLA-DPBp	newlocus1	Canis lupus familiaris	Boreoeutheria	Carnivora	NC_006594.3	2591675-2593012	Forward	Pseudogene	DLA-DPBp_newlocus1_nt	2	na	nt	na	na	529	368	Reannotated	Could not locate exons 1, 2 and 5. Several stop codons
DLA-DPBp	newlocus2	Canis lupus familiaris	Boreoeutheria	Carnivora	NC_006594.3	2605469-2607795	missing	Pseudogene	DLA-DPBp_newlocus2_nt	3	na	nt	na	1250	511	na	Reannotated	Could not locate exons 1, 2 and 5. Several stop codons
Eled-DPBp	LOC102867632	Elephantulus edwardii	Afrotheria	Macroscelidae	NW_006399767.1	29109984-29128235	Reverse	Pseudogene	Eled-DPBp_LOC102867632_nt	4	na	nt	12205	2074	223	298	Reannotated	Lacking exon 5. Stop codon at the end of exon 4
Eqca-DPBp	newlocus1	Equus caballus	Boreoeutheria	Perissodactyla	NC_009163.3	34483038-34491761	Forward	Pseudogene	Eqca-DPBp_newlocus1_nt	3	na	nt	na	7326	533	377	Reannotated	Could not locate exon 1 and 5. Three stop codons at exon 3
H2-Pb	108168314	Mus musculus	Boreoeutheria	Glires	NC_000083.6	34073110-34076254	reverse	Pseudogene	H2-Pb_108168314_nt	3	na	nt	na	1221	500	na	Included	Several stop codons
HLA-DPB	3115	Homo sapiens	Boreoeutheria	Primates	NC_000006.12	33075926-33089696	Forward	Gene	HLA-DPB_3115_nt	5	258	nt	4530	4014	547	329	Included
Lewe-DPB	LOC102733478	Leptonychotes weddellii	Boreoeutheria	Pinniped (Phocidae)	NW_006383968.1	406388-424976	forward	Gene	Lewe-DPB_LOC102733478_nt	2	130	nt	na	na	506	na	Reannotated	Could not locate exons 1, 2 and 5.
Loaf-DPB	LOC100671834	Loxodonta africana	Afrotheria	Proboscidae	NW_003574230.1	16116-17932	Reverse	Gene	Loaf-DPB_LOC100671834_na	3	136	na	na	1623	533	371	Reannotated	Lacking Exon1 and 2
Loaf-DPB	newlocus2	Loxodonta africana	Afrotheria	Proboscidae	NW_003573525.1	2905979-2917128	Reverse	Gene	Loaf-DPB_newlocus2_nt	4	170	nt	4421	3000	540	339	Reannotated	Lacking exon 2
Loaf-DPBp	LOC100671511	Loxodonta africana	Afrotheria	Proboscidae	NW_003573525.1	2792327-2808672	Reverse	Pseudogene	Loaf-DPBp_LOC100671511_nt	4	na	nt	13911	1116	564	na	Reannotated	Lacking exon 5. Lacking homology on the end of exon 4
Loaf-DPBp	newlocus1	Loxodonta africana	Afrotheria	Proboscidae	NW_003573525.1	2827209-2833288	Reverse	Pseudogene	Loaf-DPBp_newlocus1_nt	3	na	nt	na	3478	1569	321	Reannotated	Several stop codons
Nesc-DPBp	LOC110575638	Neomonachus schauinslandi	Boreoeutheria	Pinniped (Phocidae)	NW_018734297.1	383728-389613	forward	Pseudogene	Nesc-DPBp_LOC110575638_nt	3	na	nt	3548	1155	506	na	Reannotated	Could not locate exons 1 and 5. Stop codons.
Odro-DPBp	LOC101368848	Odobenus rosmarus	Boreoeutheria	Pinniped (Odobenidae)	NW_004450609.1	282184-292558	forward	Pseudogene	Odro-DPBp_LOC101368848_nt	5	na	nt	7790	934	518	372	Included	Frameshift mutation
Oraf-DPB	LOC103195797	Orycteropus afer	Afrotheria	Tubulidentata	NW_006921646.1	249585-269169	Forward	Gene	Oraf-DPB_LOC103195797_nt	5	258	nt	12184	3502	507	371	Reannotated	Exon 1 reannotated. Exon 5 annotated
Oraf-DPB	LOC103213619	Orycteropus afer	Afrotheria	Tubulidentata	NW_006939680.1	350-1247	Forward	Gene	Oraf-DPB_LOC103213619_na	2	130	na	na	339	505	293	Reannotated	Lacking Exons 1, 2 and 5
Oraf-DPBp	LOC103195700	Orycteropus afer	Afrotheria	Tubulidentata	NW_006921646.1	310235-318234	Forward	Pseudogene	Oraf-DPBp_LOC103195700_nt	2	114	nt	6729	na	na	na	Reannotated	Lacking exons 3, 4 and 5, and part of exon 2
Oraf-DPBp	LOC103195799-1	Orycteropus afer	Afrotheria	Tubulidentata	NW_006921646.1	382323-389878	Forward	Pseudogene	Oraf-DPBp_LOC103195799-1_nt	2	na	nt	6353	na	na	na	Reannotated	LOC103195799 comprised 3 pseudogenes. Stop codon at exon 2. Lacking exons 3, 4, and 5
Oraf-DPBp	LOC103195799-2	Orycteropus afer	Afrotheria	Tubulidentata	NW_006921646.1	440113-453192	Forward	Pseudogene	Oraf-DPBp_LOC103195799-2_nt	4	na	nt	5297	2864	507	371	Reannotated	LOC103195799 comprised 3 pseudogenes. Lacking exon 2. Several stop codons
Oraf-DPBp	LOC103195799-3	Orycteropus afer	Afrotheria	Tubulidentata	NW_006921646.1	494441-506864	Forward	Pseudogene	Oraf-DPBp_LOC103195799-3_nt	2	na	nt	4819	3909	507	372	Reannotated	LOC103195799 comprised 3 pseudogenes. Lacking exon 2. 1bp insertion on exon 3. Several stop codons
Oraf-DPBp	LOC103195800	Orycteropus afer	Afrotheria	Tubulidentata	NW_006921646.1	574421-578730	Forward	Pseudogene	Oraf-DPBp_LOC103195800_nt	4	na	nt	na	1461	537	na	Included
Ptal-DPBp	LOC102883286	Pteropus alecto	Boreoeutheria	Chiroptera	NW_006432451.1	4450779-4457670	reverse	Pseudogene	Ptal-DPBp_LOC102883286_nt	5	na	nt	4285	742	636	na	Included	Could not locate exon 5
Trma-DPB	LOC101342567	Trichechus manatus	Afrotheria	Sirenia	NW_004444318.1	853-10716	Reverse	Gene	Trma-DPB_LOC101342567_nt	5	258	nt	4862	3292	544	377	Reannotated	Exon 4 reannotated. Exon 5 annotated
Trma-DPB	LOC101342571	Trichechus manatus	Afrotheria	Sirenia	NW_004444511.1	7039-11947	Reverse	Gene	Trma-DPB_LOC101342571_na	4	224	na	na	3291	545	377	Included	Lacking Exon 1
Trma-DPBp	LOC101361486	Trichechus manatus	Afrotheria	Sirenia	NW_004444197.1	11906-18942	Forward	Pseudogene	Trma-DPBp_LOC101361486_nt	3	na	nt	na	2935	411	187	Reannotated	Lacking exons 1 and 5. Several mutations and stop codons
Trma-DPBp	LOC101361995	Trichechus manatus	Afrotheria	Sirenia	NW_004444197.1	46692-63388	Forward	Pseudogene	Trma-DPBp_LOC101361995_nt	5	na	nt	3379	972	558	na	Included	Confirmed Pseudogene

## Sheet: DQA
Locus	ID	Species	Lineage	Clade	Location	Position	Strand	Annotation	Name	Exon Count	Protein (aa)	Location	Intron 1	Intron 2	Intron 3	Dataset	Obs
BoLA-DQA1	100848815	Bos taurus	Boreoeutheria	Cetartiodactyla	NC_037350.1	25691259-25695296	reverse	Gene	BoLA-DQA1_100848815_IIa	5	255	IIa	2067	447	241	Included
BoLA-DQA2	282535	Bos taurus	Boreoeutheria	Cetartiodactyla	NC_037350.1	25582895-25589220	reverse	Gene	BoLA-DQA2_282535_IIa	5	254	IIa	4154	441	263	Included
BoLA-DQA5	282494	Bos taurus	Boreoeutheria	Cetartiodactyla	NC_037350.1	25631993-25643886	reverse	Gene	BoLA-DQA5_282494_IIa	7	255	IIa	3404	2057	237	Included
Caur-DQA	LOC112816045	Callorhinus ursinus	Boreoeutheria	Pinniped (Otariidae)	NW_020313370.1	7821958-7827925	reverse	Gene	Caur-DQA_LOC112816045_nt	4	255	nt	3907	449	244	Included
Dano-DQA	LOC101435501	Dasypus novemcinctus	Xenarthra	Cingulata	NW_004482032.1	143546-149658	Reverse	Gene	Dano-DQA_LOC101435501_nt	4	255	nt	1005	431	239	Included
Dele-DQA	LOC111178927	Delphinapterus leucas	Boreoeutheria	Cetacea (Odontoceti)	NW_019160881.1	22103407-22109607	reverse	Gene	Dele-DQA_LOC111178927_IIa	4	255	IIa	3892	457	258	Included
DLA-DQA	474861	Canis lupus familiaris	Boreoeutheria	Carnivora	NC_006594.3	2221181-2227600	forward	Gene	DLA-DQA_474861_nt	4	255	nt	3838	449	267	Included
Eled-DQA	LOC102871956	Elephantulus edwardii	Afrotheria	Macroscelidae	NW_006399767.1	29653294-29661045	Reverse	Gene	Eled-DQA_LOC102871956_nt	4	255	nt	5905	603	476	Included
Eqca-DQA	100052063	Equus caballus	Boreoeutheria	Perissodactyla	NC_009163.3	33696058-33701826	forward	Gene	Eqca-DQA_100052063_nt	4	255	nt	3122	408	251	Included
Eqca-DQA	100052125	Equus caballus	Boreoeutheria	Perissodactyla	NC_009163.3	33922749-33928255	forward	Gene	Eqca-DQA_100052125_nt	4	255	nt	3445	461	249	Included
Eqca-DQA	100052249	Equus caballus	Boreoeutheria	Perissodactyla	NC_009163.3	34011078-34020035	forward	Gene	Eqca-DQA_100052249_nt	4	255	nt	3397	454	251	Included
Eqca-DQAp	100060287	Equus caballus	Boreoeutheria	Perissodactyla	NC_009163.3	33797972-33800232	forward	Pseudogene	Eqca-DQAp_100060287_nt	3	na	nt	na	463	251	Reannotated
H2-Aa	14960	Mus musculus	Boreoeutheria	Glires	NC_000083.6	34282751-34287771	reverse	Gene	H2-Aa_14960_nt	5	256	nt	3145	431	245	Included
HLA-DQA	3117	Homo sapiens	Boreoeutheria	Primates	NC_000006.12	32637396-32654774	Forward	Gene	HLA-DQA_3117_nt	4	255	nt	3769	413	356	Included
Laob-DQA	LOC113631215	Lagenorhynchus obliquidens	Boreoeutheria	Cetacea (Odontoceti)	NW_020837975.1	21816861-21829314	reverse	Gene	Laob-DQA_LOC113631215_IIa	4	255	IIa	3921	442	257	Included
Lewe-DQA	LOC102747192	Leptonychotes weddellii	Boreoeutheria	Pinniped (Phocidae)	NW_006383968.1	7247-32253	forward	Gene	Lewe-DQA_LOC102747192_nt	4	255	nt	3746	446	244	Included
Live-DQA	LOC103086796	Lipotes vexillifer	Boreoeutheria	Cetacea (Odontoceti)	NW_006778796.1	5225022-5234484	reverse	Gene	Live-DQA_LOC103086796_IIa	4	255	IIa	3404	457	257	Included
Loaf-DQA	LOC100664409	Loxodonta africana	Afrotheria	Proboscidae	NW_003573525.1	3481984-3485445	Reverse	Gene	Loaf-DQA_LOC100664409_nt	4	255	nt	2038	418	238	Included
Neas-DQA	LOC112406850	Neophocaena asiaeorientalis	Boreoeutheria	Cetacea (Odontoceti)	NW_020174277.1	134644-141799	forward	Gene	Neas-DQA_LOC112406850_IIa	5	255	IIa	3921	457	274	Included
Nesc-DQA	LOC110575557	Neomonachus schauinslandi	Boreoeutheria	Pinniped (Phocidae)	NW_018734297.1	33701-40205	forward	Gene	Nesc-DQA_LOC110575557_nt	4	255	nt	3800	447	244	Included
Odro-DQA	LOC101370206	Odobenus rosmarus	Boreoeutheria	Pinniped (Odobenidae)	NW_004452682.1	58769-64747	forward	Gene	Odro-DQA_LOC101370206_na	4	255	na	3912	448	244	Included
Oraf-DQA	LOC103205900	Orycteropus afer	Afrotheria	Tubulidentata	NW_006921881.1	105249-111166	Reverse	Gene	Oraf-DQA_LOC103205900_nt	4	255	nt	4482	429	239	Included
Oror-DQA	LOC101275987	Orcinus orca	Boreoeutheria	Cetacea (Odontoceti)	NW_004438672.1	1576344-1583822	reverse	Gene	Oror-DQA_LOC101275987_IIa	4	255	IIa	3919	442	257	Included
Phca-DQA	LOC102976287	Physeter catodon	Boreoeutheria	Cetacea (Odontoceti)	NW_019873557.1	23259911-23266076	reverse	Gene	Phca-DQA_LOC102976287_IIa	4	255	IIa	3911	459	257	Included
Ptal-DQA	LOC102895309	Pteropus alecto	Boreoeutheria	Chiroptera	NW_006432451.1	4697373-4715577	reverse	Gene	Ptal-DQA_LOC102895309_nt	4	251	nt	14382	702	247	Reannotated	Exon 4 annotated
Ptal-DQA	LOC102895822	Pteropus alecto	Boreoeutheria	Chiroptera	NW_006432451.1	4808804-4814439	reverse	Gene	Ptal-DQA_LOC102895822_nt	4	255	nt	3555	459	244	Included
Trma-DQA	LOC101345267	Trichechus manatus	Afrotheria	Sirenia	NW_004444391.1	37784-45769	Reverse	Gene	Trma-DQA_LOC101345267_nt	4	255	nt	6433	418	237	Included
Tutr-DQA	LOC101328860	Tursiops truncatus	Boreoeutheria	Cetacea (Odontoceti)	NW_017844288.1	13512282-13519763	reverse	Gene	Tutr-DQA_LOC101328860_IIa	4	255	IIa	3912	442	256	Included

## Sheet: DQB
Locus	ID	Species	Lineage	Clade	Location	Position	Strand	Annotation	Name	Exon Count	Protein (aa)	Location	Intron 1	Intron 2	Intron 3	Intron 4	Intron 5	Dataset	Obs
BoLA-DQB	282495	Bos taurus	Boreoeutheria	Cetartiodactyla	NC_037350.1	25607491-25620857	forward	Gene	BoLA-DQB_282495_nt	5	261	nt	1696	7359	370	2544	na	Included	Intron 4 comprise intron 4 + 5
BoLA-DQB	539241	Bos taurus	Boreoeutheria	Cetartiodactyla	NC_037350.1	25672687-25680507	forward	Gene	BoLA-DQB_539241_nt	5	261	nt	1245	3926	499	966	na	Included	Intron 4 comprise intron 4 + 5
Caur-DQB	LOC112816047	Callorhinus ursinus	Boreoeutheria	Pinniped (Otariidae)	NW_020313370.1	7797191-7804303	forward	Gene	Caur-DQB_LOC112816047_nt	6	270	nt	2570	1721	503	475	592	Included
Dano-DQB	LOC101435064	Dasypus novemcinctus	Xenarthra	Cingulata	NW_004482032.1	129044-135455	Forward	Gene	Dano-DQB_LOC101435064_nt	5	232	nt	1367	2892	445	439	555	Reannotated	Lacking exon 1. Exons reannotated
Dele-DQB	LOC111178925	Delphinapterus leucas	Boreoeutheria	Cetacea (Odontoceti)	NW_019160881.1	22086159-22093486	forward	Gene	Dele-DQB_LOC111178925_IIa	6	267	IIa	1423	3155	507	393	605	Reannotated	Exon 5 reannotated. Two codons gap on exon 6
DLA-DQB	474862	Canis lupus familiaris	Boreoeutheria	Carnivora	NC_006594.3	2305307-2307711	reverse	Gene	DLA-DQB_474862_nt	4	143	nt	na	na	499	528	599	Included	lacking exons 1 and 2
DLA-DQB	LOC100856137	Canis lupus familiaris	Boreoeutheria	Carnivora	NC_006594.3	2244820-2250822	reverse	Gene	DLA-DQB_LOC100856137_nt	6	269	nt	1470	1457	500	768	599	Included
Eled-DQB	LOC102871546	Elephantulus edwardii	Afrotheria	Macroscelidae	NW_006399767.1	29603244-29612998	Forward	Gene	Eled-DQB_LOC102871546_nt	6	269	nt	3136	4037	470	667	635	Reannotated	Exon 5 reannotated. Exon 6 annotated
Eled-DQBp	newlocus	Elephantulus edwardii	Afrotheria	Macroscelidae	NW_006399767.1	29643463-29649873	Forward	Pseudogene	Eled-DQBp_newlocus_nt	2	na	nt	na	na	na	na	na	Not included	Lacking exons 2, 4 and 5. Several mutations. Lacking homology in introns
Eqca-DQB	100052184	Equus caballus	Boreoeutheria	Perissodactyla	NC_009163.3	33941919-33956182	reverse	Gene	Eqca-DQB_100052184_nt	6	264	nt	1475	9969	477	467	620	Included
Eqca-DQB	100060320	Equus caballus	Boreoeutheria	Perissodactyla	NC_009163.3	33812679-33820407	reverse	Gene	Eqca-DQB_100060320_nt	6	265	nt	1499	3529	477	489	602	Included
Eqca-DQB	LOC100060531	Equus caballus	Boreoeutheria	Perissodactyla	NC_009163.3	34023954-34037079	reverse	Gene	Eqca-DQB_LOC100060531_nt	7	272	nt	1411	2362	516	491	474	Included
Eqca-DQBp	LOC100060257	Equus caballus	Boreoeutheria	Perissodactyla	NC_009163.3	33712574-33719992	reverse	Pseudogene	Eqca-DQBp_LOC100060257_nt	5	na	nt	1448	3557	478	1128	na	Reannotated	Stop codons. Lacking exon 5
H2-Ab1	14961	Mus musculus	Boreoeutheria	Glires	NC_000083.6	34263227-34269418	forward	Gene	H2-Ab1_14961_nt	6	265	nt	1355	2302	305	427	610	Included
HLA-DQB	3119	Homo sapiens	Boreoeutheria	Primates	NC_000006.12	32659464-32666689	Reverse	Gene	HLA-DQB_3119_nt	6	269	nt	1431	2549	509	464	609	Included
Laob-DQB	newlocus1	Lagenorhynchus obliquidens	Boreoeutheria	Cetacea (Odontoceti)	NW_020837975.1	21805929-21813246	forward	Gene	Laob-DQB_newlocus1_IIa	6	267	IIa	1431	3137	505	396	605	Reannotated	DQB annotation was inside DRB LOC113631214. New annotation made based on DQB sequence
Lewe-DQB	LOC102747485	Leptonychotes weddellii	Boreoeutheria	Pinniped (Phocidae)	NW_006383968.1	50269-57340	reverse	Gene	Lewe-DQB_LOC102747485_nt	6	269	nt	2402	1675	506	538	592	Reannotated	Exon 1 reannotated for a smaller portion of the annotation
Live-DQB	newlocus1	Lipotes vexillifer	Boreoeutheria	Cetacea (Odontoceti)	NW_006778796.1	5211153-5217210	forward	Gene	Live-DQB_newlocus1_IIa	4	257	IIa	704	3235	507	1013	na	Reannotated	Reannotated from LOC103087452. Could not detect exons 5 and 6
Loaf-DQB	LOC100668794	Loxodonta africana	Afrotheria	Proboscidae	NW_003573727.1	79692-95608	Forward	Gene	Loaf-DQB_LOC100668794_na	5	261	na	1450	12047	1138	na	635	Reannotated	Lacking exon 5
Loaf-DQB	LOC100673824	Loxodonta africana	Afrotheria	Proboscidae	NW_003573525.1	3241894-3249331	Forward	Gene	Loaf-DQB_LOC100673824_nt	5	178	nt	1299	2409	511	466	570	Reannotated	Lacking exon 2
Loaf-DQB	LOC100674104	Loxodonta africana	Afrotheria	Proboscidae	NW_003573525.1	3423927-3431006	Forward	Gene	Loaf-DQB_LOC100674104_nt	5	178	nt	393	2929	463	467	602	Reannotated	Lacking exon 2. Exon 6 annotated
Loaf-DQBp	LOC100668513	Loxodonta africana	Afrotheria	Proboscidae	NW_003573727.1	45312-52537	Forward	Pseudogene	Loaf-DQBp_LOC100668513_na	6	na	na	1732	3069	510	439	591	Reannotated	Frameshit mutation (1pb insertion on exon 2). Partial exon 4
Loaf-DQBp	LOC100669075	Loxodonta africana	Afrotheria	Proboscidae	NW_003573727.1	142714-149916	Forward	Pseudogene	Loaf-DQBp_LOC100669075_na	6	na	na	1771	3085	459	470	612	Reannotated	Exon 5 annotated. 1bp deletion on exon 3
Loaf-DQBp	LOC100674385	Loxodonta africana	Afrotheria	Proboscidae	NW_003573525.1	3453484-3460599	Forward	Pseudogene	Loaf-DQBp_LOC100674385_nt	4	na	nt	1636	4234	491	1128	na	Reannotated	Frameshit mutation (2pb insertion) on exon 2 and stop codon on exon 3. Lacking exon 5. Intron 4 comprise intron 4 + 5
Neas-DQB	LOC112406849	Neophocaena asiaeorientalis	Boreoeutheria	Cetacea (Odontoceti)	NW_020174277.1	150777-158121	reverse	Gene	Neas-DQB_LOC112406849_IIa	6	267	IIa	1428	3160	506	397	605	Reannotated	Exon 5 reannotated. Two codons gap on exon 6
Nesc-DQB	LOC110575559	Neomonachus schauinslandi	Boreoeutheria	Pinniped (Phocidae)	NW_018734297.1	58819-65783	reverse	Gene	Nesc-DQB_LOC110575559_nt	6	269	nt	2390	1695	506	538	592	Included
Odro-DQB	LOC101370503	Odobenus rosmarus	Boreoeutheria	Pinniped (Odobenidae)	NW_004452682.1	82291-89359	reverse	Gene	Odro-DQB_LOC101370503_na	6	270	na	2533	1718	504	487	592	Included
Oraf-DQB	LOC103205998	Orycteropus afer	Afrotheria	Tubulidentata	NW_006921881.1	51501-62184	Forward	Gene	Oraf-DQB_LOC103205998_nt	6	265	nt	2484	5118	477	692	1115	Reannotated	Exon 4 reannotated. Exon 5 and 6 annotated
Oror-DQB	LOC101278540	Orcinus orca	Boreoeutheria	Cetacea (Odontoceti)	NW_004438672.1	1560447-1567768	forward	Gene	Oror-DQB_LOC101278540_IIa	6	267	IIa	1431	3134	507	396	605	Reannotated	Exon 5 reannotated. Two codons gap on exon 6
Phca-DQB	LOC102976012	Physeter catodon	Boreoeutheria	Cetacea (Odontoceti)	NW_019873557.1	23197875-23249932	forward	Gene	Phca-DQB_LOC102976012_IIa	5	261	IIa	1429	3374	507	1015	na	Reannotated	Exon 1 reannotated. Could not detect exon 5
Ptal-DQB	LOC102883801	Pteropus alecto	Boreoeutheria	Chiroptera	NW_006432451.1	4674949-4681902	forward	Gene	Ptal-DQB_LOC102883801_nt	4	255	nt	4243	691	565	na	na	Reannotated	Exon 5 lacked homology, reannotated excluding exon 5
Ptal-DQB	LOC102895566	Pteropus alecto	Boreoeutheria	Chiroptera	NW_006432451.1	4787088-4795951	forward	Gene	Ptal-DQB_LOC102895566_nt	6	261	nt	1467	1809	477	1117	na	Included	Exon 2 divided in two exons. Could not detect exon 5
Trma-DQB	LOC101345015	Trichechus manatus	Afrotheria	Sirenia	NW_004444391.1	9080-17980	Forward	Gene	Trma-DQB_LOC101345015_nt	6	269	nt	1579	4778	507	472	633	Reannotated	Exon 5 annotated
Trma-DQBp	LOC101344101	Trichechus manatus	Afrotheria	Sirenia	NW_004444318.1	430985-437516	Forward	Pseudogene	Trma-DQBp_LOC101344101_nt	5	na	nt	1619	3173	493	465	97	Reannotated	Lacking exon 6. Several stop codons
Trma-DQBp	LOC105756992	Trichechus manatus	Afrotheria	Sirenia	NW_004444318.1	349105-362730	Forward	Pseudogene	Trma-DQBp_LOC105756992_nt	3	na	nt	1813	3792	546	na	na	Reannotated	Lacking exon 3. Several stop codons
Trma-DQBp	newlocus	Trichechus manatus	Afrotheria	Sirenia	NW_004444391.1	19352-20173	Forward	Pseudogene	Trma-DQBp_newlocus_nt	2	na	nt	na	na	na	564	na	Reannotated	Lacking exons 1, 2 and 5, partial exons 3 and 4. Several stop codons.
Tutr-DQB	101329439	Tursiops truncatus	Boreoeutheria	Cetacea (Odontoceti)	NW_017844288.1	13496411-13504015	forward	Gene	Tutr-DQB_101329439_IIa	6	267	IIa	1431	3142	507	396	605	Reannotated	Exon 5 reannotated. Two codons gap on exon 6. Original annotation included DRB sequence

## Sheet: DRA
Locus	ID	Species	Lineage	Clade	Location	Position	Strand	Annotation	Name	Exon Count	Protein (aa)	Location	Intron 1	Intron 2	Intron 3	Dataset	Obs
Baac-DRA	LOC103007833	Balaenoptera acutorostrata	Boreoeutheria	Cetacea (Mysticeti)	NW_006732678.1	8138878-8143597	reverse	Gene	Baac-DRA_LOC103007833_IIa	5	253	IIa	2037	444	297	Included
BoLA-DRA	506214	Bos taurus	Boreoeutheria	Cetartiodactyla	NC_037350.1	25838391-25843092	reverse	Gene	BoLA-DRA_506214_IIa	5	253	IIa	2018	432	293	Included
Caur-DRA	LOC112816077	Callorhinus ursinus	Boreoeutheria	Pinniped (Otariidae)	NW_020313370.1	7937656-7941557	reverse	Gene	Caur-DRA_LOC112816077_nt	5	254	nt	1165	472	315	Included
Caur-DRA	LOC112818006	Callorhinus ursinus	Boreoeutheria	Pinniped (Otariidae)	NW_020319034.1	1035-2607	forward	Gene	Caur-DRA_LOC112818006_na	2	109	na	1165	472	na	Included	Exon 1 and 2 only
Caur-DRA	LOC112818136	Callorhinus ursinus	Boreoeutheria	Pinniped (Otariidae)	NW_020321179.1	368-2721	reverse	Gene	Caur-DRA_LOC112818136_na	2	109	na	1840	459	na	Reannotated	Exon 1 and 2 only. Exon 2 reannotated
Chas-DRA	LOC102829800	Chrysochloris asiatica	Afrotheria	Chrysochloridae	NW_006408556.1	880869-885260	Forward	Gene	Chas-DRA_LOC102829800_nt	4	251	nt	2833	504	299	Reannotated	Exon 1 reannotated
Dano-DRA	LOC101438478	Dasypus novemcinctus	Xenarthra	Cingulata	NW_004482032.1	464209-468473	Reverse	Gene	Dano-DRA_LOC101438478_nt	4	254	nt	1888	177	253	Included
Dele-DRA	LOC111178931	Delphinapterus leucas	Boreoeutheria	Cetacea (Odontoceti)	NW_019160881.1	22181945-22186690	reverse	Gene	Dele-DRA_LOC111178931_IIa	5	253	IIa	2040	446	299	Included
DLA-DRA	481731	Canis lupus familiaris	Boreoeutheria	Carnivora	NC_006594.3	2133026-2137825	forward	Gene	DLA-DRA_481731_nt	5	254	nt	2030	460	300	Included
Ecte-DRA	LOC101638712	Echinops telfari	Afrotheria	Tenrecidae	NW_004558756.1	12997727-13001891	Forward	Gene	Ecte-DRA_LOC101638712_nt	4	255	nt	2590	516	291	Included
Ecte-DRA	LOC101639035	Echinops telfari	Afrotheria	Tenrecidae	NW_004558756.1	13044913-13050597	Forward	Gene	Ecte-DRA_LOC101639035_nt	4	256	nt	3258	1371	285	Reannotated	1st exon annotated
Ecte-DRA	LOC101655267	Echinops telfari	Afrotheria	Tenrecidae	NW_004558747.1	483457-488333	Forward	Gene	Ecte-DRA_LOC101655267_tr3	4	256	tr3	3299	517	290	Included
Eled-DRA	LOC102843474	Elephantulus edwardii	Afrotheria	Macroscelidae	NW_006399767.1	25539314-25545090	Reverse	Gene	Eled-DRA_LOC102843474_tr3	4	254	tr3	4201	502	309	Included
Eqca-DRA	100051944	Equus caballus	Boreoeutheria	Perissodactyla	NC_009163.3	33598398-33602979	forward	Gene	Eqca-DRA_100051944_nt	5	254	nt	2031	439	297	Included
H2-Ea-ps	100504404	Mus musculus	Boreoeutheria	Glires	NC_000083.6	34342912-34347547	reverse	Pseudogene	H2-Ea-ps_100504404_nt	4	na	nt	2759	488	537	Included
HLA-DRA	3122	Homo sapiens	Boreoeutheria	Primates	NC_000006.12	32439842-32445046	Forward	Gene	HLA-DRA_3122_nt	4	254	nt	2415	491	289	Included
Laob-DRA	LOC113631216	Lagenorhynchus obliquidens	Boreoeutheria	Cetacea (Odontoceti)	NW_020837975.1	21901676-21906484	reverse	Gene	Laob-DRA_LOC113631216_IIa	5	253	IIa	2097	441	299	Included
Lewe-DRA	LOC102740784	Leptonychotes weddellii	Boreoeutheria	Pinniped (Phocidae)	NW_006383774.1	1062909-1081574	forward	Gene	Lewe-DRA_LOC102740784_nt	5	254	nt	6605	459	300	Included
Live-DRA	LOC103087567	Lipotes vexillifer	Boreoeutheria	Cetacea (Odontoceti)	NW_006786873.1	48095-52864	reverse	Gene	Live-DRA_LOC103087567_IIa	5	253	IIa	2068	441	299	Included
Loaf-DRA	LOC100674958	Loxodonta africana	Afrotheria	Proboscidae	NW_003573525.1	3565449-3569265	Reverse	Gene	Loaf-DRA_LOC100674958_nt	4	254	nt	2238	505	303	Reannotated	Extra aa in the ctermindl.
Loaf-DRAp	LOC100658276	Loxodonta africana	Afrotheria	Proboscidae	NW_003574025.1	2485-3987	Forward	Pseudogene	Loaf-DRAp_LOC100658276_na	3	226	na	1490	523	300	Reannotated	Lacking exon 1. Exon 2 reannotated. Mutations on exons 2 and 4. Lack of homology on exon 4
Loaf-DRAp	LOC100658554	Loxodonta africana	Afrotheria	Proboscidae	NW_003574025.1	20980-22481	Forward	Pseudogene	Loaf-DRAp_LOC100658554_na	3	225	na	2894	513	311	Reannotated	Lacking exon 1. Exons 2, 3 and 4 reannotated. Lack homology on exon 2 and 4
Loaf-DRAp	LOC100664981	Loxodonta africana	Afrotheria	Proboscidae	NW_003573525.1	11699-13198	Reverse	Pseudogene	Loaf-DRAp_LOC100664981_tr2	3	231	tr2	1897	510	312	Reannotated	Exon 2 reannotated. Gaps on exon 2
Loaf-DRAp	LOC100665266	Loxodonta africana	Afrotheria	Proboscidae	NW_003573525.1	37122-38628	Reverse	Pseudogene	Loaf-DRAp_LOC100665266_tr2	3	226	tr2	4516	524	300	Included	Lacking exon 1. Insertion on exon 4
Loaf-DRAp	LOC100665550	Loxodonta africana	Afrotheria	Proboscidae	NW_003573525.1	93718-94837	Reverse	Pseudogene	Loaf-DRAp_LOC100665550_tr2	2	173	tr2	1872	515	62	Reannotated	Lacking exons 1 and 4. Deletion on exon 2 and 3. Several stop codons
Loaf-DRAp	LOC100665576	Loxodonta africana	Afrotheria	Proboscidae	NW_003573752.1	48921-50425	Forward	Pseudogene	Loaf-DRAp_LOC100665576_na	3	226	na	1853	513	309	Included	Lacking exon 1. Stop codon at exon 2
Loaf-DRAp	LOC100666146	Loxodonta africana	Afrotheria	Proboscidae	NW_003573752.1	117577-119071	Forward	Pseudogene	Loaf-DRAp_LOC100666146_na	3	224	na	1894	521	300	Included	Lacking exon 1. Several stop codons
Loaf-DRAp	LOC100667002	Loxodonta africana	Afrotheria	Proboscidae	NW_003573888.1	1587-3081	Forward	Pseudogene	Loaf-DRAp_LOC100667002_na	3	226	na	1586	514	299	Reannotated	Lacking exon 1. Exon 2 reannotated. 1bp deletion on exon 4
Loaf-DRAp	LOC100667290	Loxodonta africana	Afrotheria	Proboscidae	NW_003573888.1	19972-21455	Forward	Pseudogene	Loaf-DRAp_LOC100667290_na	3	na	na	1861	513	297	Reannotated	Last exon excluded. Several stop codons
Loaf-DRAp	LOC100675445	Loxodonta africana	Afrotheria	Proboscidae	NW_003573704.1	61393-62893	Reverse	Pseudogene	Loaf-DRAp_LOC100675445_na	3	224	na	1020	513	311	Reannotated	Lacking exon 1. Exon 2 reannotated. Stop codon at exon 2
Loaf-DRAp	LOC100676013	Loxodonta africana	Afrotheria	Proboscidae	NW_003573704.1	117137-135557	Reverse	Pseudogene	Loaf-DRAp_LOC100676013_na	3	na	na	1847	512	306	Included	Pseudogene
Loaf-DRAp	LOC104847002	Loxodonta africana	Afrotheria	Proboscidae	NW_003573525.1	310331-311965	Reverse	Pseudogene	Loaf-DRAp_LOC104847002_tr2	4	na	tr2	263	501	378	Included	Pseudogene
Loaf-DRAp	newlocus1	Loxodonta africana	Afrotheria	Proboscidae	NW_003573525.1	214896-221427	Reverse	Pseudogene	Loaf-DRAp_newlocus1_tr2	2	na	tr2	6185	na	na	Reannotated	Stop codon on exon 2. Lack homology
Loaf-DRAp	newlocus2	Loxodonta africana	Afrotheria	Proboscidae	NW_003573704.1	179059-180420	Reverse	Pseudogene	Loaf-DRAp_newlocus2_na	3	na	na	1989	515	301	Reannotated	Lacking exon 1. Several stop codons
Loaf-DRAp	newlocus3	Loxodonta africana	Afrotheria	Proboscidae	NW_003573420.1	129753739-129752715	Reverse	Pseudogene	Loaf-DRAp_newlocus3_tr2	2	na	tr2	na	na	na	Not included	Lacking exons 1 and 4. Stop codon on exon 2. Lacking homology on introns
Neas-DRA	LOC112406844	Neophocaena asiaeorientalis	Boreoeutheria	Cetacea (Odontoceti)	NW_020174277.1	60788-65523	forward	Gene	Neas-DRA_LOC112406844_IIa	5	253	IIa	2042	441	299	Included
Nesc-DRAp	LOC110586769	Neomonachus schauinslandi	Boreoeutheria	Pinniped (Phocidae)	NW_018734368.1	180762-184876	reverse	Pseudogene	Nesc-DRAp_LOC110586769_nt	5	na	nt	1163	459	301	Included	1bp deletion on exon 2
Odro-DRA	LOC101379071	Odobenus rosmarus	Boreoeutheria	Pinniped (Odobenidae)	NW_004450757.1	46225-50811	reverse	Gene	Odro-DRA_LOC101379071_nt	5	254	nt	1837	457	300	Included
Odro-DRA	LOC101380534	Odobenus rosmarus	Boreoeutheria	Pinniped (Odobenidae)	NW_004450757.1	118998-132605	reverse	Gene	Odro-DRA_LOC101380534_nt	5	134	nt	na	na	300	Reannotated	Could not detect exons and introns 1 and 2
Oraf-DRA	LOC103205902	Orycteropus afer	Afrotheria	Tubulidentata	NW_006921881.1	229229-233441	Reverse	Gene	Oraf-DRA_LOC103205902_nt	4	254	nt	2644	513	291	Included
Oraf-DRAp	LOC103195753	Orycteropus afer	Afrotheria	Tubulidentata	NW_006921646.1	4185359-4196289	Forward	Pseudogene	Oraf-DRAp_LOC103195753_tr3	4	254	tr3	7603	517	302	Reannotated	Exon 1 reannotated. 1bp deletion on first exon. Several stop codons
Oror-DRA	LOC101277081	Orcinus orca	Boreoeutheria	Cetacea (Odontoceti)	NW_004438672.1	1656694-1661426	reverse	Gene	Oror-DRA_LOC101277081_IIa	5	253	IIa	2031	441	299	Included
Phca-DRA	LOC102973944	Physeter catodon	Boreoeutheria	Cetacea (Odontoceti)	NW_019873557.1	23382441-23387448	reverse	Gene	Phca-DRA_LOC102973944_IIa	5	253	IIa	2281	472	299	Included
Ptal-DRA	LOC102896083	Pteropus alecto	Boreoeutheria	Chiroptera	NW_006432451.1	4958655-4963189	reverse	Gene	Ptal-DRA_LOC102896083_nt	5	254	nt	1862	428	299	Included
Trma-DRA	LOC101345522	Trichechus manatus	Afrotheria	Sirenia	NW_004444391.1	114990-118972	Reverse	Gene	Trma-DRA_LOC101345522_nt	4	254	nt	2327	518	301	Included
Tutr-DRA	LOC101336089	Tursiops truncatus	Boreoeutheria	Cetacea (Odontoceti)	NW_017844288.1	13577004-13581757	reverse	Gene	Tutr-DRA_LOC101336089_IIa	5	253	IIa	2052	441	229	Included

## Sheet: DRB
Locus	ID	Species	Lineage	Clade	Location	Position	Strand	Annotation	Name	Exon Count	Protein (aa)	Location	Intron 1	Intron 2	Intron 3	Intron 4	Intron 5	Dataset	Obs
Baac-DRB	LOC103007035	Balaenoptera acutorostrata	Boreoeutheria	Cetacea (Mysticeti)	NW_006731889.1	4665-17644	forward	Gene	Baac-DRB_LOC103007035_na	5	176	na	2994	1591	923	480	1993	Included	lacking exon 2 entirely
Baac-DRB	LOC103007535	Balaenoptera acutorostrata	Boreoeutheria	Cetacea (Mysticeti)	NW_006732678.1	8087998-8098592	forward	Gene	Baac-DRB_LOC103007535_IIa	6	238	IIa	5467	1593	753	480	303	Reannotated	gap on exon 2, was annotated with bigger exon 3, exon 3 reannotated
Baac-DRBp	LOC103002985	Balaenoptera acutorostrata	Boreoeutheria	Cetacea (Mysticeti)	NW_006732678.1	8124078-8128891	forward	Pseudogene	Baac-DRBp_LOC103002985_IIa	5	na	IIa	na	2228	757	483	102	Included
Baac-DRBp	LOC103012913	Balaenoptera acutorostrata	Boreoeutheria	Cetacea (Mysticeti)	NW_006728570.1	32721307-32732311	reverse	Pseudogene	Baac-DRBp_LOC103012913_IIb	7	na	IIb	5712	3031	668	525	110	Included
BoLA-DRB	529009	Bos taurus	Boreoeutheria	Cetartiodactyla	NC_037350.1	25768250-25780395	forward	Pseudogene	BoLA-DRB_529009_IIa	4	na	IIa	5106	5608	703	na	na	Included
BoLA-DRB2	538700	Bos taurus	Boreoeutheria	Cetartiodactyla	NC_037350.1	25795927-25828806	forward	Gene	BoLA-DRB2_538700_IIa	7	365	IIa	7745	2043	1818	442	na	Included
BoLA-DRB3	282530	Bos taurus	Boreoeutheria	Cetartiodactyla	NC_037350.1	25723691-25734819	forward	Gene	BoLA-DRB3_282530_IIa	6	266	IIa	6216	2171	743	478	284	Included
Caur-DRB	LOC112816038	Callorhinus ursinus	Boreoeutheria	Pinniped (Otariidae)	NW_020313370.1	7889546-7902184	forward	Gene	Caur-DRB_LOC112816038_nt	6	266	nt	6098	3770	742	470	292	Included
Caur-DRBp	LOC112816097	Callorhinus ursinus	Boreoeutheria	Pinniped (Otariidae)	NW_020313370.1	7727842-7744323	reverse	Pseudogene	Caur-DRBp_LOC112816097_nt2	6	na	nt2	9416	4517	703	443	280	Included	stop codons
Chas-DRB	LOC102830563	Chrysochloris asiatica	Afrotheria	Chrysochloridae	NW_006408556.1	4235172-4247996	Reverse	Gene	Chas-DRB_LOC102830563_tr2	6	250	tr2	4513	3144	720	438	684	Reannotated	Small exon 1 due to changes in the start codon
Chas-DRB	newlocus3	Chrysochloris asiatica	Afrotheria	Chrysochloridae	NW_006408556.1	4276746-4278532	Reverse	Gene	Chas-DRB_newlocus3_tr2	3	105	tr2	na	na	686	404	308	Reannotated	Lacking exons 1, 2 and 6
Chas-DRBp	LOC102832089	Chrysochloris asiatica	Afrotheria	Chrysochloridae	NW_006408556.1	4662565-4667051	Reverse	Pseudogene	Chas-DRBp_LOC102832089_tr3	5	na	tr3	na	1886	686	478	453	Reannotated	Lacking exon 1
Chas-DRBp	newlocus1	Chrysochloris asiatica	Afrotheria	Chrysochloridae	NW_006408556.1	900890-916724	Reverse	Pseudogene	Chas-DRBp_newlocus1_nt	3	na	nt	na	na	na	na	na	Not included	Lacking exons 3, 4, 5 and 6. Several stop codons. Not included due to absence of homology on introns
Chas-DRBp	newlocus2	Chrysochloris asiatica	Afrotheria	Chrysochloridae	NW_006408556.1	4322912-4325521	Reverse	Pseudogene	Chas-DRBp_newlocus2_tr2	3	na	tr2	na	na	713	157	na	Reannotated	Lacking exons 2, 5 and 6 Several stop codons
Dano-DRB	LOC101437751	Dasypus novemcinctus	Xenarthra	Cingulata	NW_004482032.1	350031-363686	Forward	Gene	Dano-DRB_LOC101437751_nt	6	261	nt	8677	2492	612	406	291	Included
Dele-DRB	LOC111178928	Delphinapterus leucas	Boreoeutheria	Cetacea (Odontoceti)	NW_019160881.1	22163634-22172170	forward	Gene	Dele-DRB_LOC111178928_IIa	6	266	IIa	3572	2256	754	468	280	Included
Dele-DRB	LOC111178929	Delphinapterus leucas	Boreoeutheria	Cetacea (Odontoceti)	NW_019160881.1	22132795-22156198	forward	Gene	Dele-DRB_LOC111178929_IIa	5	233	IIa	2170	2255	759	468	314	Reannotated	could not detect exon 1. Exon 2, 5 and 6 reannotated
Dele-DRBp	LOC111178663	Delphinapterus leucas	Boreoeutheria	Cetacea (Odontoceti)	NW_019160881.1	5686101-5697287	forward	Pseudogene	Dele-DRBp_LOC111178663_IIb	2	na	IIb	5418	3275	669	536	491	Reannotated	Pseudogene, could not detect exon 6, exon 2, 3, 4, 5 reannotated
DLA-DRB	474860	Canis lupus familiaris	Boreoeutheria	Carnivora	NC_006594.3	2151409-2164564	reverse	Gene	DLA-DRB_474860_nt	6	266	nt	7067	3193	756	465	502	Included
DLA-DRBp	474863	Canis lupus familiaris	Boreoeutheria	Carnivora	NC_006594.3	2359734-2361454	reverse	Pseudogene	DLA-DRBp_474863_nt2	4	na	nt2	na	475	381	227	279	Reannotated	Could not find exons 1 and 2
Ecte-DRB	LOC101655577	Echinops telfari	Afrotheria	Tenrecidae	NW_004558747.1	166295-180299	Reverse	Gene	Ecte-DRB_LOC101655577_tr2	6	258	tr2	8508	3219	709	450	333	Reannotated	Exons 1 and 3 reannotated. Exon 1 with large deletion
Ecte-DRB	newlocus1	Echinops telfari	Afrotheria	Tenrecidae	NW_004558756.1	13060572-13058229	Reverse	Pseudogene	Ecte-DRB_newlocus1_nt	4	na	nt	na	na	691	1114	109	Reannotated	Lacking exons 1 and 2. Stop codons on exon 3 and 4
Ecte-DRB	newlocus2	Echinops telfari	Afrotheria	Tenrecidae	NW_004558842.1	317333-327956	Forward	Pseudogene	Ecte-DRB_newlocus2_tr2	3	na	tr2	3524	na	na	na	na	Reannotated	Lacking exons 3, 5 and 6. Several mutations. Other introns not included due to lack of homology to intron sequences
Ecte-DRBp	LOC101656514	Echinops telfari	Afrotheria	Tenrecidae	NW_004558747.1	517504-528657	Reverse	Pseudogene	Ecte-DRBp_LOC101656514_tr3	3	na	tr3	2698	1602	685	66	na	Reannotated	Lacking exon 2, 5 and 6. 1pb insertion in exon 4.
Eled-DRB	LOC102852968	Elephantulus edwardii	Afrotheria	Macroscelidae	NW_006399767.1	25282903-25298730	Forward	Gene	Eled-DRB_LOC102852968_tr3	4	195	tr3	10653	2625	664	488	na	Reannotated	Lacking exon 6 and part of exon 2
Eled-DRB	LOC102853800	Elephantulus edwardii	Afrotheria	Macroscelidae	NW_006399767.1	25321438-25345404	Forward	Gene	Eled-DRB_LOC102853800_tr3	5	261	tr3	18430	2625	659	474	na	Reannotated	Lacking exon 6. Deletion of 1 codon on exon 2
Eled-DRB	LOC102854204	Elephantulus edwardii	Afrotheria	Macroscelidae	NW_006399767.1	25390621-25429623	Forward	Gene	Eled-DRB_LOC102854204_tr3	5	262	tr3	18471	4503	2539	471	na	Reannotated	Lacking exon 6
Eled-DRB	LOC102854615	Elephantulus edwardii	Afrotheria	Macroscelidae	NW_006399767.1	25490953-25522863	Forward	Gene	Eled-DRB_LOC102854615_tr3	4	221	tr3	25253	4383	968	na	na	Reannotated	Lacking exons 5 and 6, and part of exon 2
Eled-DRBp	newlocus1	Elephantulus edwardii	Afrotheria	Macroscelidae	NW_006399767.1	25314431-25317768	Forward	Pseudogene	Eled-DRBp_newlocus1_tr3	3	na	tr3	na	na	698	na	na	Reannotated	Lacking exon 2, 5 and 6. Several mutations.
Eled-DRBp	newlocus2	Elephantulus edwardii	Afrotheria	Macroscelidae	NW_006399767.1	25450249-25451999	Forward	Pseudogene	Eled-DRBp_newlocus2_tr3	2	na	tr3	na	na	na	na	na	Not included	Lacking exon 2, 4, 5 and 6. Several mutations. Not included due to absence of homology on introns
Eled-DRBp	newlocus3	Elephantulus edwardii	Afrotheria	Macroscelidae	NW_006399767.1	25459483-25485970	Forward	Pseudogene	Eled-DRBp_newlocus3_tr3	3	na	tr3	na	na	693	na	na	Reannotated	Lacking exon 2, 5 and 6. Several mutations.
Eqca-DRB	100052006	Equus caballus	Boreoeutheria	Perissodactyla	NC_009163.3	33620484-33631767	reverse	Gene	Eqca-DRB_100052006_nt	6	266	nt	5523	2780	985	447	299	Included
Eqca-DRB	100052310	Equus caballus	Boreoeutheria	Perissodactyla	NC_009163.3	34096675-34108525	forward	Gene	Eqca-DRB_100052310_nt2	6	266	nt2	6609	2569	708	480	300	Included
Eqca-DRB	100052364	Equus caballus	Boreoeutheria	Perissodactyla	NC_009163.3	34266585-34285281	forward	Gene	Eqca-DRB_100052364_nt2	6	266	nt2	7617	2227	734	476	298	Included
Eqca-DRBp	LOC100060697	Equus caballus	Boreoeutheria	Perissodactyla	NC_009163.3	34241940-34253627	forward	Pseudogene	Eqca-DRBp_LOC100060697_nt2	6	na	nt2	6494	2843	724	474	297	Reannotated	LOC100060697 and LOC111767457 are a single gene. Stop codon on exon 5.
Eqca-DRBp	LOC100146181	Equus caballus	Boreoeutheria	Perissodactyla	NC_009163.3	34156032-34160686	forward	Pseudogene	Eqca-DRBp_LOC100146181_nt2	5	na	nt2	5922	1960	717	446	192	Included
Eqca-DRBp	LOC111767457	Equus caballus	Boreoeutheria	Perissodactyla	NC_009163.3	34241940-34253627	forward	Pseudogene	Eqca-DRBp_LOC111767457_nt2	3	na	nt2	na	na	na	na	na	Not included	LOC100060697 and LOC111767457 are a single gene
H2-Eb1	14969	Mus musculus	Boreoeutheria	Glires	NC_000083.6	34305867-34316674	forward	Gene	H2-Eb1_14969_nt	6	264	nt	3543	4309	591	402	294	Included
H2-Eb2	381091	Mus musculus	Boreoeutheria	Glires	NC_000083.6	34325503-34341410	forward	Gene	H2-Eb2_381091_nt	6	286	nt	7491	659	1284	469	na	Included
HLA-DRB1	3123	Homo sapiens	Boreoeutheria	Primates	NC_000006.12	32578769-32589836	Reverse	Gene	HLA-DRB1_3123_nt	6	266	nt	5264	2270	700	475	1142	Included
HLA-DRB3	3125	Homo sapiens	Boreoeutheria	Primates	NT_113891.3	3934021-3947089	Reverse	Gene	HLA-DRB3_3125_nt	6	266	nt	7652	2300	683	473	799	Included
HLA-DRB5	3127	Homo sapiens	Boreoeutheria	Primates	NC_000006.12	32517343-32530316	Reverse	Gene	HLA-DRB5_3127_nt	6	266	nt	7950	2253	703	478	301	Included
Laob-DRB	LOC113631214	Lagenorhynchus obliquidens	Boreoeutheria	Cetacea (Odontoceti)	NW_020837975.1	21883925-21892369	forward	Gene	Laob-DRB_LOC113631214_IIa	6	266	IIa	3582	2250	756	448	282	Reannotated	two DRB genes and one DQB genes in the same annotation. Same CDS as isoform x5
Laob-DRBp	LOC113630960	Lagenorhynchus obliquidens	Boreoeutheria	Cetacea (Odontoceti)	NW_020837975.1	5598296-5610020	forward	Pseudogene	Laob-DRBp_LOC113630960_IIb	5	na	IIb	5676	3046	671	536	771	Reannotated	Added exons 3,4,5 and 6. Stop codons
Laob-DRBp	newlocus1	Lagenorhynchus obliquidens	Boreoeutheria	Cetacea (Odontoceti)	NW_020837975.1	21866902-21872960	forward	Pseudogene	Laob-DRBp_newlocus1_IIa	5	na	IIa	2194	1621	760	468	314	Reannotated	could not detect exon 1. Stop codons
Lewe-DRB	LOC102741082	Leptonychotes weddellii	Boreoeutheria	Pinniped (Phocidae)	NW_006383774.1	1118210-1129765	reverse	Gene	Lewe-DRB_LOC102741082_nt	6	266	nt	6079	1346	742	458	294	Included
Lewe-DRB	LOC102748173	Leptonychotes weddellii	Boreoeutheria	Pinniped (Phocidae)	NW_006383968.1	92383-113129	forward	Gene	Lewe-DRB_LOC102748173_nt2	5	175	nt2	2247	2100	8173	445	na	Included	Lacking exon 2
Live-DRB	LOC103087297	Lipotes vexillifer	Boreoeutheria	Cetacea (Odontoceti)	NW_006786873.1	30186-38495	forward	Gene	Live-DRB_LOC103087297_IIa	6	266	IIa	3704	2241	758	466	289	Included
Live-DRBp	LOC103083419	Lipotes vexillifer	Boreoeutheria	Cetacea (Odontoceti)	NW_006787800.1	1453714-1464696	forward	Pseudogene	Live-DRBp_LOC103083419_IIb	5	na	IIb	5375	3035	670	524	584	Reannotated	Pseudogene, could not detect exon 6, exon 2, 3, 4, 5 reannotated
Live-DRBp	LOC103085996	Lipotes vexillifer	Boreoeutheria	Cetacea (Odontoceti)	NW_006786873.1	9426-19169	forward	Pseudogene	Live-DRBp_LOC103085996_IIa	6	na	IIa	6112	1587	759	469	314	Reannotated
Live-DRBp	LOC103087452	Lipotes vexillifer	Boreoeutheria	Cetacea (Odontoceti)	NW_006778796.1	5270900-5277680	forward	Pseudogene	Live-DRBp_LOC103087452_IIa	5	na	IIa	2120	2294	757	478	304	Reannotated	Two genes annotated as one. Could not detect exon 1
Loaf-DRB	LOC100659676	Loxodonta africana	Afrotheria	Proboscidae	NW_003573420.1	129724932-129740739	Forward	Gene	Loaf-DRB_LOC100659676_tr2	6	255	tr2	7984	1014	718	475	306	Reannotated	Exon 1 reannotated. Partial exon 2
Loaf-DRB	LOC100665293	Loxodonta africana	Afrotheria	Proboscidae	NW_003573752.1	4111-15469	Reverse	Gene	Loaf-DRB_LOC100665293_na	6	266	na	874	1981	718	475	273	Included
Loaf-DRB	LOC100665860	Loxodonta africana	Afrotheria	Proboscidae	NW_003573752.1	68327-79135	Reverse	Gene	Loaf-DRB_LOC100665860_na	5	176	na	945	1745	546	475	306	Reannotated	Lacking exon 2. Exons 5 and 6 reannotated
Loaf-DRB	LOC100666432	Loxodonta africana	Afrotheria	Proboscidae	NW_003573752.1	138793-140805	Reverse	Gene	Loaf-DRB_LOC100666432_na	4	142	na	na	488	718	474	303	Reannotated	Lacking exons 1 and 2
Loaf-DRB	LOC100675728	Loxodonta africana	Afrotheria	Proboscidae	NW_003573704.1	76143-96431	Forward	Gene	Loaf-DRB_LOC100675728_na	5	169	na	6897	na	588	475	308	Reannotated	Lacking exon 2 and part of exon 3
Loaf-DRB	LOC104847006	Loxodonta africana	Afrotheria	Proboscidae	NW_003573525.1	127027-129735	Forward	Gene	Loaf-DRB_LOC104847006_tr2	4	142	tr2	na	761	701	474	304	Reannotated	Lacking exons 1 and 2
Loaf-DRBp	LOC100658535	Loxodonta africana	Afrotheria	Proboscidae	NW_003573420.1	129465306-129469460	Forward	Pseudogene	Loaf-DRBp_LOC100658535_tr3	4	na	tr3	na	903	722	473	1615	Reannotated	Lacking exon 1 and 2. Stop codon on exon 3
Loaf-DRBp	LOC100665834-1	Loxodonta africana	Afrotheria	Proboscidae	NW_003573525.1	177266-186949	Forward	Pseudogene	Loaf-DRBp_LOC100665834-1_tr2	6	173	tr2	2966	2143	1188	469	291	Reannotated	LOC100665834 comprise three pseudogenes. Lacking exon 2. Stop codon on exon 5
Loaf-DRBp	LOC100665834-2	Loxodonta africana	Afrotheria	Proboscidae	NW_003573525.1	192515-198380	Forward	Pseudogene	Loaf-DRBp_LOC100665834-2_tr2	4	na	tr2	na	1642	356	487	307	Reannotated	LOC100665834 comprise three pseudogenes. Lacking exons 1 and 3. Stop codons on exon 2. Lost stop codon on exon 6
Loaf-DRBp	LOC100665834-3	Loxodonta africana	Afrotheria	Proboscidae	NW_003573525.1	295030-301560	Forward	Pseudogene	Loaf-DRBp_LOC100665834-3_tr2	5	232	tr2	na	4331	716	474	309	Reannotated	LOC100665834 comprise three pseudogenes. Lacking exon 1. Stop codons on exon 2
Loaf-DRBp	LOC100668115	Loxodonta africana	Afrotheria	Proboscidae	NW_003573525.1	1190755-1202841	Reverse	Pseudogene	Loaf-DRBp_LOC100668115_tr1	6	na	tr1	6982	2220	723	461	308	Reannotated	Several stop codons
Loaf-DRBp	LOC100674669	Loxodonta africana	Afrotheria	Proboscidae	NW_003573525.1	3536242-3557659	Forward	Pseudogene	Loaf-DRBp_LOC100674669_nt	5	na	nt	10319	2122	6858	470	97	Reannotated	Several stop codons
Loaf-DRBp	LOC100674879-1	Loxodonta africana	Afrotheria	Proboscidae	NW_003573704.1	2249-4118	Forward	Pseudogene	Loaf-DRBp_LOC100674879-1_na	4	na	na	na	na	721	454	265	Reannotated	Lacking exons 1 and 2. Insertion of 2bp on exon 3
Loaf-DRBp	LOC100674879-2	Loxodonta africana	Afrotheria	Proboscidae	NW_003573704.1	4422-8794	Forward	Pseudogene	Loaf-DRBp_LOC100674879-2_na	5	na	na	na	2181	718	475	304	Reannotated	Lacking exon 1. Stop codon on exon 2
Loaf-DRBp	LOC100675165	Loxodonta africana	Afrotheria	Proboscidae	NW_003573704.1	37853-43036	Forward	Pseudogene	Loaf-DRBp_LOC100675165_na	5	233	na	758	2125	719	475	304	Reannotated	Lacking exon 1. Several mutations on exon 2
Loaf-DRBp	newlocus1	Loxodonta africana	Afrotheria	Proboscidae	NW_003573888.1	39904-50089	Reverse	Pseudogene	Loaf-DRBp_newlocus1_na	4	na	na	na	372	704	444	305	Reannotated	Lacking exon 1. Stop codon on exon 2
Neas-DRB	LOC112406848	Neophocaena asiaeorientalis	Boreoeutheria	Cetacea (Odontoceti)	NW_020174277.1	73129-81427	reverse	Gene	Neas-DRB_LOC112406848_IIa	6	266	IIa	3560	2013	757	468	281	Included
Neas-DRBp	LOC112406851	Neophocaena asiaeorientalis	Boreoeutheria	Cetacea (Odontoceti)	NW_020174277.1	89117-97798	reverse	Pseudogene	Neas-DRBp_LOC112406851_IIa	4	na	IIa	992	1640	759	467	316	Included
Neas-DRBp	newlocus1	Neophocaena asiaeorientalis	Boreoeutheria	Cetacea (Odontoceti)	NW_020175393.1	1015048-1026150	reverse	Pseudogene	Neas-DRBp_newlocus1_IIb	5	na	IIb	5388	2895	658	526	743	Reannotated	Could not detect exon 6
Nesc-DRB	LOC110586717	Neomonachus schauinslandi	Boreoeutheria	Pinniped (Phocidae)	NW_018734368.1	50084-62994	forward	Gene	Nesc-DRB_LOC110586717_nt	5	91	nt	5799	na	743	470	294	Reannotated	Lacking exon 2 and partial exon 3. Exons 1, 3, 4, and 6 reannoated
Odro-DRB	LOC101369906	Odobenus rosmarus	Boreoeutheria	Pinniped (Odobenidae)	NW_004452682.1	176-6660	reverse	Gene	Odro-DRB_LOC101369906_nt	2	na	nt	na	na	na	na	na	Not included	Only exons 1 and partial exon 2, not included due to limited sequence to analyze
Odro-DRB	LOC101370728	Odobenus rosmarus	Boreoeutheria	Pinniped (Odobenidae)	NW_004450609.1	3162-19295	reverse	Gene	Odro-DRB_LOC101370728_nt2	6	266	nt2	9192	4322	686	445	280	Included
Odro-DRB	LOC101379947	Odobenus rosmarus	Boreoeutheria	Pinniped (Odobenidae)	NW_004450757.1	1-11568	forward	Gene	Odro-DRB_LOC101379947_nt	5	232	nt	5970	3071	742	470	292	Reannotated	Lacks exon 1. Exon 2 reannotated
Odro-DRBp	LOC101380246	Odobenus rosmarus	Boreoeutheria	Pinniped (Odobenidae)	NW_004450757.1	84173-87948	forward	Pseudogene	Odro-DRBp_LOC101380246_nt	4	na	nt	na	1845	744	469	290	Reannotated	Exon 1 lacks homology. Exon 1 excluded, lacking exon 2. Exons 3, 4, 5 and 6 reannotated
Oraf-DRB	LOC103195747	Orycteropus afer	Afrotheria	Tubulidentata	NW_006921646.1	3762512-3780424	Reverse	Gene	Oraf-DRB_LOC103195747_tr2	6	255	tr2	11278	2370	671	466	285	Reannotated	Exon 6 annotated. Small exon 1 due to changes in the start codon
Oraf-DRBp	LOC103195750	Orycteropus afer	Afrotheria	Tubulidentata	NW_006921646.1	3842518-3856546	Reverse	Pseudogene	Oraf-DRBp_LOC103195750_tr2	6	na	tr2	8041	2294	657	470	287	Reannotated	Insertion of 1bp on exon 2
Oraf-DRBp	LOC103195812	Orycteropus afer	Afrotheria	Tubulidentata	NW_006921646.1	3684512-3701333	Reverse	Pseudogene	Oraf-DRBp_LOC103195812_tr2	5	na	tr2	4370	2980	704	675	612	Reannotated	Lacking part of exon 2 and exon 6
Oraf-DRBp	LOC103195816	Orycteropus afer	Afrotheria	Tubulidentata	NW_006921646.1	4215692-4239637	Reverse	Pseudogene	Oraf-DRBp_LOC103195816_tr3	5	na	tr3	7748	2575	710	477	317	Reannotated	Frameshift mutations
Oraf-DRBp	newlocus1	Orycteropus afer	Afrotheria	Tubulidentata	NW_006921881.1	171631-174728	Forward	Pseudogene	Oraf-DRBp_newlocus1_nt	1	na	nt	2935	na	na	na	na	Reannotated	Only exon 1 and partial homology to intron 1. Stop codon.
Oror-DRB	LOC101276823	Orcinus orca	Boreoeutheria	Cetacea (Odontoceti)	NW_004438672.1	1638821-1647063	forward	Gene	Oror-DRB_LOC101276823_IIa	6	266	IIa	3577	1621	756	468	278	Included
Oror-DRB	LOC101278787	Orcinus orca	Boreoeutheria	Cetacea (Odontoceti)	NW_004438672.1	1622189-1628297	forward	Gene	Oror-DRB_LOC101278787_IIa	3	220	IIa	2206	1165	759	466	264	Reannotated	Could not detect exons 1, 5 and 6
Oror-DRBp	LOC101288124	Orcinus orca	Boreoeutheria	Cetacea (Odontoceti)	NW_004438437.1	14845120-14856060	reverse	Pseudogene	Oror-DRBp_LOC101288124_IIb	4	na	IIb	5405	3052	669	520	445	Reannotated	Could not detect exon 6
Phca-DRB	LOC102973764	Physeter catodon	Boreoeutheria	Cetacea (Odontoceti)	NW_019873557.1	23363908-23374541	forward	Gene	Phca-DRB_LOC102973764_IIa	6	266	IIa	5708	2272	747	468	288	Included	Used isoform x2
Phca-DRB	LOC102978546	Physeter catodon	Boreoeutheria	Cetacea (Odontoceti)	NW_019873557.1	23363923-23378058	forward	Gene	Phca-DRB_LOC102978546_IIa	6	199	IIa	3908	4080	767	479	307	Reannotated	Exon 1 annotated. Partial exon 2 due to gap
Phca-DRBp	LOC102974191	Physeter catodon	Boreoeutheria	Cetacea (Odontoceti)	NW_019873557.1	6056044-6066465	forward	Pseudogene	Phca-DRBp_LOC102974191_IIb	5	na	IIb	5583	3056	259	525	101	Reannotated	10 nucleotide gap on the end of exon 4
Ptal-DRB	LOC102884055	Pteropus alecto	Boreoeutheria	Chiroptera	NW_006432451.1	4930289-4939899	forward	Gene	Ptal-DRB_LOC102884055_nt	4	245	nt	3725	1934	708	na	na	Reannotated	Exon 5 not homologous. reannotatted excluding exon 5. Could not locate exons 5 and 6
Ptal-DRBp	LOC102880737	Pteropus alecto	Boreoeutheria	Chiroptera	NW_006432451.1	3869454-3877965	forward	Pseudogene	Ptal-DRBp_LOC102880737_IIex	6	na	IIex	4468	2156	342	459	305	Reannotated	Several stop codons and gap on exon 2
Trma-DRB	LOC101343225	Trichechus manatus	Afrotheria	Sirenia	NW_004444197.1	2489692-2490752	Reverse	Gene	Trma-DRB_LOC101343225_tr2	2	114	tr2	na	470	716	160	na	Reannotated	Lacking exons 1, 2, 5 and 6. 16 codon gap on exon 3
Trma-DRBp	LOC101361245	Trichechus manatus	Afrotheria	Sirenia	NW_004444463.1	58044-69435	Forward	Pseudogene	Trma-DRBp_LOC101361245_na	6	na	na	6814	2226	569	493	311	Reannotated	Exon 2 and 3 reannotated. Stop codon on exons 1 and 2
Trma-DRBp	newlocus1	Trichechus manatus	Afrotheria	Sirenia	NW_004444001.1	303897-336148	Reverse	Pseudogene	Trma-DRBp_newlocus1_tr3	2	na	tr3	na	na	na	na	na	Not included	Two regions with similarity with exon 1.
Trma-DRBp	newlocus2	Trichechus manatus	Afrotheria	Sirenia	NW_004446990.1	844-3690	Reverse	Pseudogene	Trma-DRBp_newlocus2_na	2	na	na	na	937	na	na	313	Reannotated	Lacking exons 1, 2 and 4. Stop codons. Located in a small scaffold
Trma-DRBp	newlocus3	Trichechus manatus	Afrotheria	Sirenia	NW_004444197.1	1615795-1624711	Reverse	Pseudogene	Trma-DRBp_newlocus3_tr1	2	na	tr1	8546	na	na	na	na	Reannotated	Lacking exons 3, 4, 5 and 6 and part of exon 2. Stop codons on exon 2
Tutr-DRB	LOC101336370	Tursiops truncatus	Boreoeutheria	Cetacea (Odontoceti)	NW_017844288.1	13564786-13572083	forward	Gene	Tutr-DRB_LOC101336370_IIa	5	162	IIa	3576	1486	na	468	282	Reannotated	Lacking exon 3. Exons 2 and 4 reannotated
Tutr-DRB	newlocus1	Tursiops truncatus	Boreoeutheria	Cetacea (Odontoceti)	NW_017844288.1	13551510-13554402	forward	Gene	Tutr-DRB_newlocus1_IIa	4	140	IIa	na	927	759	468	315	Reannotated	Lacking exons 1 and 2
Tutr-DRBp	LOC109552493	Tursiops truncatus	Boreoeutheria	Cetacea (Odontoceti)	NW_017844288.1	13520685-13534634	reverse	Pseudogene	Tutr-DRBp_LOC109552493_IIa	1	na	IIa	na	na	na	na	na	Not included	MHC gene but only with partial intron 1 and exon 2. Not included in analysis
Tutr-DRBp	newlocus2	Tursiops truncatus	Boreoeutheria	Cetacea (Odontoceti)	NW_017842945.1	522842-535365	reverse	Pseudogene	Tutr-DRBp_newlocus2_IIb	4	na	IIb	2202	4998	668	536	102	Reannotated	Could not detect exons 2 and 6
