# Supplementary material for: The Marine Mammal Class II Major Histocompatibility Complex Organization
Source: Front Immunol. 2019 Apr 4;10:696. doi: 10.3389/fimmu.2019.00696 (PMC6459222; doi:10.3389/fimmu.2019.00696)
Supplement: Supplementary file 3 [file Data_Sheet_1.ZIP]

Archive with 177 entries (166 files):
- File S2 - Fasta from reannotated sequences/
- File S2 - Fasta from reannotated sequences/DM Alpha/
- File S2 - Fasta from reannotated sequences/DM Alpha/Eled-DMA LOC102870065 reannotation - LOC102870065 CDS.fasta
- File S2 - Fasta from reannotated sequences/DM Alpha/Phca-DMA_LOC102994322 reannotation - LOC102994322 CDS.fasta
- File S2 - Fasta from reannotated sequences/DM Beta/
- File S2 - Fasta from reannotated sequences/DM Beta/Ecte-DMB LOC101651698  reannotation - LOC101651698 CDS.fasta
- File S2 - Fasta from reannotated sequences/DM Beta/Live-DMB_LOC103085172 reannnotation - LOC103085172 CDS.fasta
- File S2 - Fasta from reannotated sequences/DM Beta/Oraf-DMB LOC103195794 reannotation - LOC103195794 CDS.fasta
- File S2 - Fasta from reannotated sequences/DM Beta/Phca-DMB_LOC102994605 reannotation - LOC102994605 CDS.fasta
- File S2 - Fasta from reannotated sequences/DM Beta/Trma-DMB LOC101343573 reannotation - LOC101343573 CDS.fasta
- File S2 - Fasta from reannotated sequences/DO Alpha/
- File S2 - Fasta from reannotated sequences/DO Alpha/Chas-DOA LOC102822545 reannotation - LOC102822545 CDS.fasta
- File S2 - Fasta from reannotated sequences/DO Alpha/Ecte-DOA LOC101652643 reannotation - LOC101652643 CDS.fasta
- File S2 - Fasta from reannotated sequences/DO Alpha/Eled-DOA LOC102869251 reannotation - LOC102869251 CDS.fasta
- File S2 - Fasta from reannotated sequences/DO Alpha/Loaf-DOA LOC100672091 reannotation - LOC100672091 CDS.fasta
- File S2 - Fasta from reannotated sequences/DO Alpha/Nesc-DOA_LOC110575634 reannotation - LOC110575634 CDS.fasta
- File S2 - Fasta from reannotated sequences/DO Alpha/Odro-DOA_LOC101367969 reannnotation - LOC101367969 CDS.fasta
- File S2 - Fasta from reannotated sequences/DO Alpha/Oraf-DOA LOC103195796 reannotation - LOC103195796 CDS.fasta
- File S2 - Fasta from reannotated sequences/DO Alpha/Ptal-DOA_LOC102890716 reannotation - LOC102890716 CDS.fasta
- File S2 - Fasta from reannotated sequences/DO Alpha/Trma-DOA LOC101343065 reannotation - LOC101343065 CDS.fasta
- File S2 - Fasta from reannotated sequences/DO Beta/
- File S2 - Fasta from reannotated sequences/DO Beta/Chas-DOBp LOC102820994 reannotation - LOC102820994 CDS.fasta
- File S2 - Fasta from reannotated sequences/DO Beta/Dele-DOB_LOC111178659 reannotation - LOC111178659 CDS.fasta
- File S2 - Fasta from reannotated sequences/DO Beta/Ecte-DOB LOC101651392 reannotation - LOC101651392 CDS.fasta
- File S2 - Fasta from reannotated sequences/DO Beta/Loaf-DOB LOC100673529 reannotation - LOC100673529 CDS.fasta
- File S2 - Fasta from reannotated sequences/DO Beta/Oraf-DOB LOC103213130 reannotation - LOC103213130 CDS.fasta
- File S2 - Fasta from reannotated sequences/DO Beta/Trma-DOB LOC101343840 reannotation - LOC101343840 CDS.fasta
- File S2 - Fasta from reannotated sequences/DP Alpha/
- File S2 - Fasta from reannotated sequences/DP Alpha/Caur-DPA_LOC112815990_nt reannotation - LOC112815990 CDS.fasta
- File S2 - Fasta from reannotated sequences/DP Alpha/Dano-DPA LOC101417015 reannotation - LOC101417015 CDS.fasta
- File S2 - Fasta from reannotated sequences/DP Alpha/DLA-DPAp_newlocus1_nt reannotation - newlocus1 CDS.fasta
- File S2 - Fasta from reannotated sequences/DP Alpha/Lewe-DPAp_LOC102733188_nt reannotation - LOC102733188 CDS.fasta
- File S2 - Fasta from reannotated sequences/DP Alpha/Loaf-DPA LOC100662176 reannotation - LOC100662176 CDS.fasta
- File S2 - Fasta from reannotated sequences/DP Alpha/Loaf-DPA pseudo LOC100671798 reannotation - LOC100671798 CDS.fasta
- File S2 - Fasta from reannotated sequences/DP Alpha/Loaf-DPA pseudo LOC100671798-2 reannotation - LOC100671798 CDS 2.fasta
- File S2 - Fasta from reannotated sequences/DP Alpha/Nesc-DPAp_LOC110575636_nt reannotation - LOC110575636 CDS.fasta
- File S2 - Fasta from reannotated sequences/DP Alpha/Odro-DPAp_LOC101372409_nt reannotation - LOC101372409 CDS.fasta
- File S2 - Fasta from reannotated sequences/DP Alpha/Oraf-DPA LOC103195697 reannotation - LOC103195697 CDS.fasta
- File S2 - Fasta from reannotated sequences/DP Alpha/Oraf-DPA LOC103195698 reannotation - LOC103195698 CDS.fasta
- File S2 - Fasta from reannotated sequences/DP Alpha/Oraf-DPA LOC103195798 reannotation - LOC103195798 CDS.fasta
- File S2 - Fasta from reannotated sequences/DP Alpha/Oraf-DPA newlocus1 new annotation - Oraf-DPA newlocus1 CDS.fasta
- File S2 - Fasta from reannotated sequences/DP Alpha/Oraf-DPA pseudo LOC103213372 reannotation - LOC103213372 CDS.fas
- File S2 - Fasta from reannotated sequences/DP Alpha/Trma-DPA LOC101342817 reannotation - LOC101342817 CDS.fasta
- File S2 - Fasta from reannotated sequences/DP Alpha/Trma-DPA pseudo LOC101361737 reannotation - LOC101361737 CDS.fasta
- File S2 - Fasta from reannotated sequences/DP Beta/
- File S2 - Fasta from reannotated sequences/DP Beta/Caur-DPBp_LOC112816133_nt reannotation - Caur-DPBp.fasta
- File S2 - Fasta from reannotated sequences/DP Beta/Chas-DPB LOC102822934 reannotation - LOC102822934 CDS.fasta
- File S2 - Fasta from reannotated sequences/DP Beta/DLA-DPBp_newlocus1_nt reannotation - newlocus1_nt CDS.fasta
- File S2 - Fasta from reannotated sequences/DP Beta/DLA-DPBp_newlocus2_nt reannotation - newlocus2 CDS.fasta
- File S2 - Fasta from reannotated sequences/DP Beta/Eled-DPB LOC102867632 reannotation - LOC102867632 CDS.fasta
- File S2 - Fasta from reannotated sequences/DP Beta/Eqca-DPBp_newlocus1_nt - newlocus1 CDS.fasta
- File S2 - Fasta from reannotated sequences/DP Beta/Lewe-DPB_LOC102733478_nt reannotation CDS.fasta
- File S2 - Fasta from reannotated sequences/DP Beta/Loaf-DPB LOC100671834 reannotation - LOC100671834 CDS.fasta
- File S2 - Fasta from reannotated sequences/DP Beta/Loaf-DPB newlocus1 pseudo new annotation - Loaf-DPB newlocus1 CDS.fasta
- File S2 - Fasta from reannotated sequences/DP Beta/Loaf-DPB newlocus2 new annotation - Loaf-DPB newlocus2 CDS.fasta
- File S2 - Fasta from reannotated sequences/DP Beta/Loaf-DPB pseudo LOC100671511 reannotation - LOC100671511 CDS.fasta
- File S2 - Fasta from reannotated sequences/DP Beta/Nesc-DPBp_LOC110575638_nt reannotation - LOC110575638 CDS.fasta
- File S2 - Fasta from reannotated sequences/DP Beta/Oraf-DPB LOC103195797 reannotation - LOC103195797 CDS.fasta
- File S2 - Fasta from reannotated sequences/DP Beta/Oraf-DPB LOC103213619 reannotation - LOC103213619 CDS.fasta
- File S2 - Fasta from reannotated sequences/DP Beta/Oraf-DPB pseudo LOC103195700 reannotated - LOC103195700 CDS.fasta
- File S2 - Fasta from reannotated sequences/DP Beta/Oraf-DPB pseudo LOC103195799-1 reannotation - LOC103195799-1 CDS.fasta
- File S2 - Fasta from reannotated sequences/DP Beta/Oraf-DPB pseudo LOC103195799-2 reannotation - LOC103195799-2 CDS.fasta
- File S2 - Fasta from reannotated sequences/DP Beta/Oraf-DPB pseudo LOC103195799-3 reannotation - LOC103195799-3 CDS.fasta
- File S2 - Fasta from reannotated sequences/DP Beta/Trma-DPB LOC101342567 reannotation - LOC101342567 CDS.fasta
- File S2 - Fasta from reannotated sequences/DP Beta/Trma-DPB pseudo LOC101361486 reannotation - LOC101361486 CDS.fasta
- File S2 - Fasta from reannotated sequences/DQ Alpha/
- File S2 - Fasta from reannotated sequences/DQ Alpha/Eqca-DQAp_100060287_nt - reannotation CDS.fasta
- File S2 - Fasta from reannotated sequences/DQ Alpha/Ptal-DQA_LOC102895309_nt - reannotation LOC102895309 gene.fasta
- File S2 - Fasta from reannotated sequences/DQ Beta/
- File S2 - Fasta from reannotated sequences/DQ Beta/Dano-DQB LOC101435064 reannotation - LOC101435064 CDS.fasta
- File S2 - Fasta from reannotated sequences/DQ Beta/Dele-DQB_LOC111178925_IIa - reannotation CDS.fasta
- File S2 - Fasta from reannotated sequences/DQ Beta/Eled-DQB LOC102871546 reannotation - LOC102871546 CDS.fasta
- File S2 - Fasta from reannotated sequences/DQ Beta/Eled-DQB pseudo newlocus new annotation - Eled-DQB newlocus CDS.fasta
- File S2 - Fasta from reannotated sequences/DQ Beta/Eqca-DQBp_LOC100060257_nt - Eqca-DQBp_LOC100060257_nt CDS.fasta
- File S2 - Fasta from reannotated sequences/DQ Beta/Laob-DQB_newlocus1_IIa reannotation - newlocus1 CDS.fasta
- File S2 - Fasta from reannotated sequences/DQ Beta/Lewe-DQB_LOC102747485_nt reannotation - LOC102747485 CDS.fasta
- File S2 - Fasta from reannotated sequences/DQ Beta/Live-DQB_newlocus1_IIa - new locus 1 CDS.fasta
- File S2 - Fasta from reannotated sequences/DQ Beta/Loaf-DQB LOC100673824 reannotation - LOC100673824 CDS.fasta
- File S2 - Fasta from reannotated sequences/DQ Beta/Loaf-DQB LOC100674104 reannotation - LOC100674104 CDS.fasta
- File S2 - Fasta from reannotated sequences/DQ Beta/Loaf-DQB pseudo LOC100668513 reannotation - LOC100668513 CDS.fasta
- File S2 - Fasta from reannotated sequences/DQ Beta/Loaf-DQB pseudo LOC100668794 reannotation - LOC100668794 CDS.fasta
- File S2 - Fasta from reannotated sequences/DQ Beta/Loaf-DQB pseudo LOC100669075 reannotation - LOC100669075 CDS.fasta
- File S2 - Fasta from reannotated sequences/DQ Beta/Loaf-DQB pseudo LOC100674385 reannotation - LOC100674385 CDS.fasta
- File S2 - Fasta from reannotated sequences/DQ Beta/Neas-DQB_LOC112406849_IIa reannotation - LOC112406849 CDS.fasta
- File S2 - Fasta from reannotated sequences/DQ Beta/Oraf-DQB LOC103205998 reannotation - LOC103205998 CDS.fasta
- File S2 - Fasta from reannotated sequences/DQ Beta/Oror-DQB_LOC101278540_IIa reannotation - LOC101278540 CDS.fasta
- File S2 - Fasta from reannotated sequences/DQ Beta/Phca-DQB_LOC102976012_IIa - reannotation.fasta
- File S2 - Fasta from reannotated sequences/DQ Beta/Ptal-DQB_LOC102883801_nt reannotation - LOC102883801 CDS.fasta
- File S2 - Fasta from reannotated sequences/DQ Beta/Trma-DQB LOC101345015 reannotation - LOC101345015 CDS.fasta
- File S2 - Fasta from reannotated sequences/DQ Beta/Trma-DQB pseudo LOC101344101 reannotation - LOC101344101.fasta
- File S2 - Fasta from reannotated sequences/DQ Beta/Trma-DQB pseudo LOC105756992 reannotation - LOC105756992 CDS.fasta
- File S2 - Fasta from reannotated sequences/DQ Beta/Trma-DQB pseudo newlocus new annotation - Trma-DQB newlocus CDS.fasta
- File S2 - Fasta from reannotated sequences/DQ Beta/Tutr-DQB_101329439_IIa reannotation - TUTR-DQB CDS.fasta
- File S2 - Fasta from reannotated sequences/DR Alpha/
- File S2 - Fasta from reannotated sequences/DR Alpha/Caur-DRA_LOC112818136 reannotation - LOC112818136 CDS.fasta
- File S2 - Fasta from reannotated sequences/DR Alpha/Chas-DRA LOC102829800 reannotation - LOC102829800 CDS.fasta
- File S2 - Fasta from reannotated sequences/DR Alpha/Ecte-DRA LOC101639035 reannotation - LOC101639035 CDS.fasta
- File S2 - Fasta from reannotated sequences/DR Alpha/Loaf-DRA LOC100674958 reannotation - LOC100674958 CDS.fasta
- File S2 - Fasta from reannotated sequences/DR Alpha/Loaf-DRA pseudo LOC100658276 reannotation - LOC100658276 CDS.fasta
- File S2 - Fasta from reannotated sequences/DR Alpha/Loaf-DRA pseudo LOC100658554 reannotation - LOC100658554 CDS.fasta
- File S2 - Fasta from reannotated sequences/DR Alpha/Loaf-DRA pseudo LOC100664981 reannotation - LOC100664981 CDS.fasta
- File S2 - Fasta from reannotated sequences/DR Alpha/Loaf-DRA pseudo LOC100665266 reannotation - LOC100665266 CDS.fasta
- File S2 - Fasta from reannotated sequences/DR Alpha/Loaf-DRA pseudo LOC100665550 reannotation - LOC100665550 CDS.fasta
- File S2 - Fasta from reannotated sequences/DR Alpha/Loaf-DRA pseudo LOC100665576 reannotation - LOC100665576 CDS.fasta
- File S2 - Fasta from reannotated sequences/DR Alpha/Loaf-DRA pseudo LOC100666146 reannotation - LOC100666146 CDS.fasta
- File S2 - Fasta from reannotated sequences/DR Alpha/Loaf-DRA pseudo LOC100667002 reannotation - LOC100667002 CDS.fasta
- File S2 - Fasta from reannotated sequences/DR Alpha/Loaf-DRA pseudo LOC100667290 reannotation - LOC100667290 CDS.fasta
- File S2 - Fasta from reannotated sequences/DR Alpha/Loaf-DRA pseudo LOC100675445 reannotation - LOC100675445 CDS.fasta
- File S2 - Fasta from reannotated sequences/DR Alpha/Loaf-DRA pseudo newlocus new annotation - Loaf-DRa newlocus CDS.fasta
- File S2 - Fasta from reannotated sequences/DR Alpha/Loaf-DRA pseudo newlocus2 new annotation - Loaf-DRA newlocus2 CDS.fasta
- File S2 - Fasta from reannotated sequences/DR Alpha/Loaf-DRA pseudo newlocus3 new annotation - Loaf-DRA newlocus3 CDS.fasta
- File S2 - Fasta from reannotated sequences/DR Alpha/Odro-DRA_LOC101380534 reannotation - LOC101380534 CDS.fasta
- File S2 - Fasta from reannotated sequences/DR Alpha/Oraf-DRA pseudo LOC103195753 - LOC103195753 CDS.fasta
- File S2 - Fasta from reannotated sequences/DR Beta/
- File S2 - Fasta from reannotated sequences/DR Beta/Baac-DRB LOC103007535 reannotation - LOC103007535 CDS.fasta
- File S2 - Fasta from reannotated sequences/DR Beta/Chas-DRB LOC102830563 reannotation - LOC102830563 CDS.fasta
- File S2 - Fasta from reannotated sequences/DR Beta/Chas-DRB pseudo newlocus1 new annotation - Chas-DRB newlocus1 CDS.fasta
- File S2 - Fasta from reannotated sequences/DR Beta/Chas-DRB pseudo newlocus2 new annotation - Chas-DRB newlocus2 CDS.fasta
- File S2 - Fasta from reannotated sequences/DR Beta/Chas-DRB pseudo newlocus3 new annotation - Chas-DRB newlocus3 CDS.fasta
- File S2 - Fasta from reannotated sequences/DR Beta/Dele-DRB LOC111178929 reannotation CDS.fasta
- File S2 - Fasta from reannotated sequences/DR Beta/Dele-DRBp_LOC111178663_IIb - Dele-DRBp LOC111178663 reannotation.fasta
- File S2 - Fasta from reannotated sequences/DR Beta/DLA-DRBp_474863_nt2  reannotation - DLA-DRBp.fasta
- File S2 - Fasta from reannotated sequences/DR Beta/Ecte-DRB LOC101655577 reannotation - LOC101655577 CDS.fasta
- File S2 - Fasta from reannotated sequences/DR Beta/Ecte-DRB pseudo LOC101656514 reannotation - LOC101656514 CDS.fasta
- File S2 - Fasta from reannotated sequences/DR Beta/Ecte-DRB pseudo newlocus1 new annotation - Ecte-DRB newlocus1 CDS.fasta
- File S2 - Fasta from reannotated sequences/DR Beta/Ecte-DRB pseudo newlocus2 new annotation - Ecte-DRB newlocus2 CDS.fasta
- File S2 - Fasta from reannotated sequences/DR Beta/Eled-DRB LOC102852968 reannotation - LOC102852968 CDS.fasta
- File S2 - Fasta from reannotated sequences/DR Beta/Eled-DRB LOC102853800 reannotation - LOC102853800 CDS.fasta
- File S2 - Fasta from reannotated sequences/DR Beta/Eled-DRB LOC102854204 reannotation - LOC102854204 CDS.fasta
- File S2 - Fasta from reannotated sequences/DR Beta/Eled-DRB LOC102854615 reannotation - LOC102854615 CDS.fasta
- File S2 - Fasta from reannotated sequences/DR Beta/Eled-DRB pseudo newlocus1 new annotation - Eled-DRB newlocus1 CDS.fasta
- File S2 - Fasta from reannotated sequences/DR Beta/Eled-DRB pseudo newlocus2 new annotation - Eled-DRB newlocus2 CDS.fasta
- File S2 - Fasta from reannotated sequences/DR Beta/Eled-DRB pseudo newlocus3 new annotation - Eled-DRB newlocus3 CDS.fasta
- File S2 - Fasta from reannotated sequences/DR Beta/Eqca-DRBp LOC100060697 reannotation - LOC100060697 reannotation.fasta
- File S2 - Fasta from reannotated sequences/DR Beta/Laob-DRB LOC113631214 reannotation - LOC113631214 CDS.fasta
- File S2 - Fasta from reannotated sequences/DR Beta/Laob-DRBp LOC113630960 - Laob-DRBp LOC113630960 reannotation CDS.fasta
- File S2 - Fasta from reannotated sequences/DR Beta/Laob-DRBp newlocus1 reannotation - Laob-DRBp newlocus1 CDS.fasta
- File S2 - Fasta from reannotated sequences/DR Beta/Live-DRB LOC103087452 - reannotation.fasta
- File S2 - Fasta from reannotated sequences/DR Beta/Live-DRBp LOC103083419 reannotation - LOC103083419 CDS.fasta
- File S2 - Fasta from reannotated sequences/DR Beta/Live-DRBp LOC103085996 reannotation - LOC103085996 CDS.fasta
- File S2 - Fasta from reannotated sequences/DR Beta/Loaf-DRB LOC100659676 reannotation - LOC100659676 CDS.fasta
- File S2 - Fasta from reannotated sequences/DR Beta/Loaf-DRB LOC100665860 reannotation - LOC100665860 CDS.fasta
- File S2 - Fasta from reannotated sequences/DR Beta/Loaf-DRB LOC100666432 reannotation - LOC100666432 CDS.fasta
- File S2 - Fasta from reannotated sequences/DR Beta/Loaf-DRB LOC100675728 reannotation - LOC100675728 CDS.fasta
- File S2 - Fasta from reannotated sequences/DR Beta/Loaf-DRB LOC104847006 reannotation - LOC104847006 CDS.fasta
- File S2 - Fasta from reannotated sequences/DR Beta/Loaf-DRB pseudo LOC100658535 reannotation - LOC100658535 CDS.fasta
- File S2 - Fasta from reannotated sequences/DR Beta/Loaf-DRB pseudo LOC100665834-1 reannotation - LOC100665834-1 CDS.fasta
- File S2 - Fasta from reannotated sequences/DR Beta/Loaf-DRB pseudo LOC100665834-2 reannotation - LOC100665834-2 CDS.fasta
- File S2 - Fasta from reannotated sequences/DR Beta/Loaf-DRB pseudo LOC100665834-3 reannotation - LOC100665834-3 CDS.fasta
- File S2 - Fasta from reannotated sequences/DR Beta/Loaf-DRB pseudo LOC100668115 reannotation - LOC100668115 CDS.fasta
- File S2 - Fasta from reannotated sequences/DR Beta/Loaf-DRB pseudo LOC100674879-1 reannotation - LOC100674879-1 CDS.fasta
- File S2 - Fasta from reannotated sequences/DR Beta/Loaf-DRB pseudo LOC100674879-2 reannotation - LOC100674879-2 CDS.fasta
- File S2 - Fasta from reannotated sequences/DR Beta/Loaf-DRB pseudo LOC100675165 reannotation - LOC100675165 CDS.fasta
- File S2 - Fasta from reannotated sequences/DR Beta/Loaf-DRB pseudo newlocus1 new annotation - Loaf-DRB newlocus1 CDS.fasta
- File S2 - Fasta from reannotated sequences/DR Beta/Neas-DRBp_newlocus1_IIb reannotation CDS.fasta
- File S2 - Fasta from reannotated sequences/DR Beta/Nesc-DRB LOC110586717 reannotation - LOC110586717 CDS.fasta
- File S2 - Fasta from reannotated sequences/DR Beta/Odro-DRB LOC101379947 gene reannotation - LOC101379947 CDS.fasta
- File S2 - Fasta from reannotated sequences/DR Beta/Odro-DRBp LOC101380246 gene reannotation - reannotation.fasta
- File S2 - Fasta from reannotated sequences/DR Beta/Oraf-DRB LOC103195747 reannotation - LOC103195747 CDS.fasta
- File S2 - Fasta from reannotated sequences/DR Beta/Oraf-DRB pseudo LOC103195750 reannotation - LOC103195750 CDS.fasta
- File S2 - Fasta from reannotated sequences/DR Beta/Oraf-DRB pseudo LOC103195812 reannotation - LOC103195812 CDS.fasta
- File S2 - Fasta from reannotated sequences/DR Beta/Oraf-DRB pseudo LOC103195816 reannotation - LOC103195816 CDS.fasta
- File S2 - Fasta from reannotated sequences/DR Beta/Oraf-DRB pseudo newlocus1 new annotation - Oraf-DRB newlocus1 CDS.fasta
- File S2 - Fasta from reannotated sequences/DR Beta/Oror-DRB LOC101278787 reannotation - LOC101278787 CDS.fasta
- File S2 - Fasta from reannotated sequences/DR Beta/Oror-DRBp LOC101288124 reannotation - LOC101288124 CDS.fasta
- File S2 - Fasta from reannotated sequences/DR Beta/Phca-DRB LOC102978546 gene reannotation - LOC102978546 CDS.fasta
- File S2 - Fasta from reannotated sequences/DR Beta/Phca-DRBp LOC102974191 reannotation CDS.fasta
- File S2 - Fasta from reannotated sequences/DR Beta/Ptal-DRB LOC102884055 reannotation - LOC102884055 CDS.fasta
- File S2 - Fasta from reannotated sequences/DR Beta/Ptal-DRBp_LOC102880737_IIex reannotation CDS.fasta
- File S2 - Fasta from reannotated sequences/DR Beta/Trma-DRB LOC101343225 reannotation - LOC101343225 CDS.fasta
- File S2 - Fasta from reannotated sequences/DR Beta/Trma-DRB pseudo LOC101361245 reannotation - LOC101361245 CDS.fasta
- File S2 - Fasta from reannotated sequences/DR Beta/Trma-DRB pseudo newlocus1 new annotation - Trma-DRB newlocus1 CDS.fasta
- File S2 - Fasta from reannotated sequences/DR Beta/Trma-DRB pseudo newlocus2 new annotation - Trma-DRB newlocus2 CDS.fasta
- File S2 - Fasta from reannotated sequences/DR Beta/Trma-DRB pseudo newlocus3 new annotation - Trma-DRB newlocus3 CDS.fasta
- File S2 - Fasta from reannotated sequences/DR Beta/Tutr-DRB LOC101336370 reannotation CDS.fasta
- File S2 - Fasta from reannotated sequences/DR Beta/Tutr-DRB newlocus1 gene - Tutr-DRB newlocus1 CDS.fasta
- File S2 - Fasta from reannotated sequences/DR Beta/Tutr-DRBp newlocus2 gene - Tutr-DRBp newlocus2.fasta
