# Supplementary material for: The Marine Mammal Class II Major Histocompatibility Complex Organization
Source: Front Immunol. 2019 Apr 4;10:696. doi: 10.3389/fimmu.2019.00696 (PMC6459222; doi:10.3389/fimmu.2019.00696)
Supplement: Supplementary file 3 [file Data_Sheet_1.ZIP › File S2 - Fasta from reannotated sequences/DM Alpha/Eled-DMA LOC102870065 reannotation - LOC102870065 CDS.fasta]

>Eled-DMA LOC102870065 reannotation - LOC102870065 CDS
ATGGATCATGAGCAGAACCAAGGAGCTGTGCTGCTAGTACTGCTGCAATTTCTGTGCCTG
CTGCCCCACTCCTGGGCCACCCCTGAAGCTCCTACTACAGTGTGGAAAGACAACCTGCAG
AACCACACGTTCCTGCACACAGTGTACTGCCAGGATGGGTATCCAAGCCTGGGACTCTCT
GAAAGCTACGATGAAGACCAGCTTTTCTCCTACGACTTTAGCCAGAACACCCGCTTGCCT
CGCCTGGCTGAATTCGCTGACTGGGCTAAGGATGAGGGAGATGCCTCTGCCATTTCTTTT
GACAAAGAATTTTGCCAGGGGATGATCCAGCAAATAGGCCCACGGCTTGTTGGGGAAATT
CCAGTGTCCAGAGGGTTTCCTGTTGTTGAAGTGTTCACGCTGAAGCCCCTGGAGTTCGGC
AAGCCCAACACACTGGTCTGTTTTGTCAGTAATCTCTTCCCACCCACATTGTCCGTGAGC
TGGCAGCATCATTCGGTCTCTCTGGAAGGAGTTGGACACACCTTTGTCTCATCAAATGAT
GAACTGAGTTTCCAGGCCTTTTCTTATTTAAACTTCACACCGGAACCCTTTGATCTTTTC
TCCTGCATTGTGACTCATGAGATTGACCGCTACACTGCGATTGCCTTTTGGGTGCCCCAG
AATGCTCTTCCTTCAGATCTTCTAGAGAATGTGCTGTGTGGTGTGGCCTTTGGCTTAGGT
CTGCTGGGCATCATTGTGGGTACTATTCTCATCATCTACTTCAGAAGGCCTTGTTCAAGG
GACTGA
