# Supplementary material for: The Marine Mammal Class II Major Histocompatibility Complex Organization
Source: Front Immunol. 2019 Apr 4;10:696. doi: 10.3389/fimmu.2019.00696 (PMC6459222; doi:10.3389/fimmu.2019.00696)
Supplement: Supplementary file 3 [file Data_Sheet_1.ZIP › File S2 - Fasta from reannotated sequences/DM Alpha/Phca-DMA_LOC102994322 reannotation - LOC102994322 CDS.fasta]

>Phca-DMA_LOC102994322_-_reannotation LOC102994322: HLA class II histocompatibility antigen, DM alpha chain
ATGGATCATGAACTGAGCCAGGGAGCTGCGCTGCTACGGCTGCTACCCCTTCTGTGGCTGCTGCCCCAGTCCTGGACTGCCCCTGAAGCTCCTACTCCAGGGTGGAGGGATGAGCTGCAAAACCACACGTTCCTGCACACAATGTACTGCCAGAACGGGAGTCCCAGCGTGGGGCTCTCCGAAGCCTACAACGAGGACCAGCTTTTCTTCTTCGACTTTTCCCAGAATATCCGAGTGCCTCGCCTGCCAGAATTTGCTGACTGGGCTCACAAGCCTCGAGATACTTCTAACATTTTCTTTGACAAAGCATTCTGCAGGGCGATCATCGAGGAAATTGGCCCAGAGCTTGACGGGCAAATCCCAGTGTCTAGAGGGCTCCCCATCGCTGAGGTGTTCACTCTGAAGCCCCTGGAGTTTGGCAAGCCCAACACACTGGTCTGTTTCATCAGTAACCTCTTCCCACCCACACTGACTGTGAACTGGCAGCATGATTCGGCCCCTGTGGAAGGAGCAAGTCCCACTTTTGTCTCAGCCGTCGATGGACTCACCTTCCAGGCCTTTTCTTACTTAAACTTCACACCAGCACCCGGTGATATTTTCTCCTGCATCGTGACTCATGAGCTTGACAGCTACACAGCAATCGCCTTTTGGGTTCCCCAGAATGCGCTGCCCTCCGATCTTCTGGAGAACGTGCTGTGCGGCGTAGCCTTTGGCCTGGGTGTGCTGGGTATCATTGTTGGCTTAGTCCTCATCATTTACTTCCGAAAACCTTGCTCAGGTGACTGA
