# Supplementary material for: The Marine Mammal Class II Major Histocompatibility Complex Organization
Source: Front Immunol. 2019 Apr 4;10:696. doi: 10.3389/fimmu.2019.00696 (PMC6459222; doi:10.3389/fimmu.2019.00696)
Supplement: Supplementary file 3 [file Data_Sheet_1.ZIP › File S2 - Fasta from reannotated sequences/DM Beta/Ecte-DMB LOC101651698 reannotation - LOC101651698 CDS.fasta]

>Ecte-DMB LOC101651698  reannotation - LOC101651698 CDS
ATGATCTCATTTGTGCAGCTGCTGCTGGGCCTCAGCCTGGGCTGCACCGGAGCAGGTGGC
TTCGTGGCCCATGTGGAAAGCGTCTGTGTCCTGGATGACGAGGGGACTCCAAAGGACTTC
ATGTATTGTATCTCCTTCAACAAGGATGTGCTGACCTGCTGGGATCCAGAGCAGACCCAA
ATGGTCCCCTGTGAATTTGGGGTGCTGCAACAGTTGGCCACGATCGTCTCAGACGCCCTG
AACAATCAGCAAGACCTGCTCCAGCGCCTGAGCAATGGGCTCCAAGACTGTGCCACCCAC
ACGCAGCCTTTCTGGGGGTCACTGACTCAGAGAACACGGCCGCCGTCTGTGAAAGTAGCT
CCCATCGCTCCTTTTAACACAAGGGAGTCTGCGATGCTGGCCTGCTACGTGTGGGGCTTC
TACCCGGCCGAGGTGATCATCACGTGGCAGAAGAACGGGCAGCCTGTCCTCCCTCACGGC
AACGGCCAGAAGATTGCCCAGCCCAATGGAGACTGGACCTACCAGACCGTCTCCCACTTA
GCGTTGACCCCCTCTTATGGGGACACCTACACTTGTGTGGTGGAGCACGTTGGAGCGTCT
CTCCTCATCCTGGAAGACTGGACGCCCGGACTGTCCCCCGAGCAGATAGTGAAGGTGTCC
GTGTCTTCGGTGACCCTGGGCCTGGGCCTGGTCATCTGCATTCTTGGTTTGCTGAGTTGG
CGGAGAGCTGGCTCCTCAGGTTACACTTACCTGCCCGGGGCCAATTATCCTGAAGGTCGA
CACATTTCCTAG
