# Supplementary material for: The Marine Mammal Class II Major Histocompatibility Complex Organization
Source: Front Immunol. 2019 Apr 4;10:696. doi: 10.3389/fimmu.2019.00696 (PMC6459222; doi:10.3389/fimmu.2019.00696)
Supplement: Supplementary file 3 [file Data_Sheet_1.ZIP › File S2 - Fasta from reannotated sequences/DM Beta/Oraf-DMB LOC103195794 reannotation - LOC103195794 CDS.fasta]

>Oraf-DMB_LOC103195794_reannotation_-_LOC103195794_CDS Orycteropus afer afer isolate SDZICR_OR568_19922 unplaced genomic scaffold, OryAfe1.0 scaffold00059, whole genome shotgun sequence
ATGATCTCACTCCTGCCATTGTTGCTGGGGTTCAGCTTGGGCTGCACTGGAGCAGGTGGC
TTTGTGACCCATGTGGAAAGCTTCTGTCTGTTGGATGAGGAGGGCACGCCAAAGGATTTC
ATGTATTGTATTTCCTTTAACAAGGATGTCTTGACCTGCTGGGATCCAGGGCAGGCCAAG
ATGGCCCCTTGTGAATTTGGGGTGCTAAATGGCCTGGCTGTTGACCTCTCAGCATACCTC
AATCAACAGGAAAACCTGCTGCAGCGCTTGAGCAACGGGCTCCAGGACTGTGCCACACAC
ACCCAGCCCTTCTGGGGACCACTGACCCAAAGAACAAAGCCTCCATCTGTGAAAGTAGCT
CCAGTCACTCCTTTTAACACGAGGGAGCCTGTGATGCTGGCCTGCTATGTATGGGGCTTC
TATCCAGCTGATGTGATCATCACATGGAGGAAGAATGGGCAGCCCATCCCCTCTCACAGT
AATGCCCATAAGACTGCTCAGCCCAATGGAGACTGGACATACCAGACTCTCTCCCATTTA
GCTTTAACCCCTTCTTATGGGGACACCTACACCTGTGTGGTGGAGCACATTGGTGCTGTT
CTGCCCATCCTTGAGAACTGGACACCTGGGCTGTCACCAATACAGACAGTGAAGGTTTCT
GTGTCTGCAGTGACTCTCGGCCTGGGCCTCATCATTTTCTTTCTTGGTATGATGAGCTGG
CGGCGAGCTGGCTCCTCTGGTTATACTATCCTCCCTGGGTCCAATTATCCAGAAGGTCGG
CACATTTCCTAG
