# Supplementary material for: The Marine Mammal Class II Major Histocompatibility Complex Organization
Source: Front Immunol. 2019 Apr 4;10:696. doi: 10.3389/fimmu.2019.00696 (PMC6459222; doi:10.3389/fimmu.2019.00696)
Supplement: Supplementary file 3 [file Data_Sheet_1.ZIP › File S2 - Fasta from reannotated sequences/DM Beta/Phca-DMB_LOC102994605 reannotation - LOC102994605 CDS.fasta]

>Phca-DMB_LOC102994605_-_LOC102994605_CDS Physeter catodon isolate SW-GA unplaced genomic scaffold, ASM283717v1 scaffold32, whole genome shotgun sequence
ATGTTTCTTCTCACTCCCCAACCGAGCTGTAAGCGAATGACGTGGGAACGGAGCCCACATCTCTTAGCTCTTGGGAGTCCCTGTAAAGTTTTGCAGGAGAGCATGACTGCCCTCCTGCCGCTGCTGCTGGGCCTCAGCCTGGGCTGCACCGGAGCAGGAGGCTTTGTGGCCCACGTGGAAAGCACCTGTCTGCTGGATGACGATGGGACTCCAAAAGAGTTCACATATTGTATCTCCTTCAACAAGGATTTGCTGACCTGCTGGGATCCCCTGCAGGCCAGTATGGTCCCTTGTGAATTTGGGGCACTGAACACCTTGGCCAAATACCTCTCAGATTACCTCAACCATAAGGAAAACCTGATCCAACGCTTATCCAACGGGCTGCAGGACTGTGCCACACACACCAAGCCCTTCTGGAGATCTCTGACCCACAGGACACGACCGCCATCTGTGCAAGTAGCTAAAACCACTCCTTTTAACACGAGGGAGACTGTGATGCTGGCCTGCTACGTGTGGGGCTTCTATCCAGCTGATGTGACCATCACGTGGAGGAAGAACGGGCAGCTGGTCCTCCCTCACAGCAGCGCCTATCAGACCACCCAGCCCAACGGAGACTGGACATACCAGACTGTCTCCCATTTGGCCACAACCCCCTCTTTTGGGGACACCTACACCTGTGTGGTAGAGCACATTGGCTCTCTTGAACCCATCCTTCAGGACTGGACTCCTGGGCTATCGCCAGTGCAGACAGTGAAGGTTTCCATGTGTGCTGTGACTCTGGGCCTGGGCCTCATCATCTTCTCTCTTGGTTTGCTCAGCTGGCGGAGAGCTGCCTACTCCGGCTACATTTTCCTCCCAGGGTCCAATTATCCAGAAG
