# Supplementary material for: The Marine Mammal Class II Major Histocompatibility Complex Organization
Source: Front Immunol. 2019 Apr 4;10:696. doi: 10.3389/fimmu.2019.00696 (PMC6459222; doi:10.3389/fimmu.2019.00696)
Supplement: Supplementary file 3 [file Data_Sheet_1.ZIP › File S2 - Fasta from reannotated sequences/DO Alpha/Ecte-DOA LOC101652643 reannotation - LOC101652643 CDS.fasta]

>Ecte-DOA LOC101652643 reannotation - LOC101652643 CDS
ATGGTCTTCAATGGGGGGCTAGCTCTGGGAGTCCACATCATGATAAGCCTTCTGAGCCCT
CAAGAGACAGGGGGCATCCAGGCTGACCACATGGGCTCCTATGGACCCGCCTTCTACCAG
TCTCACGGCGCCTCCGGCCAGTTCGTCAATGAATTTGACGGGGAACAACTCTTCTCTGTG
GACCTAAGGACAAAGGAGGCTGCATGGCGTCTGCCGGAGTTCAGCAACTTTGCCTACTTT
GACCCGCAGCGGGGGCTGGCCAGCATTGCTATGATCAAAATCCATCTGGACGTCTTGGTG
CAGCGCTCCAATCGCACGAGAGCCACTAACGTGCCCCCAAAGGTGACGGTGTTCCCCAAG
TATCCGGTGGCGCTGGGCCAGCCCAACATTCTCATCTGCGCCGTGGACAACATCTTCCCT
CCTGTGATCAACGTCACTTGGCTGCACAATGGTCAGACCGTCACCGAGGGAGTCTCCCAG
ACCAGCTTCTACTCCCAGCCGGACCATTCCTTCCGCAAGTTCCTCTACTTGCTCTTCCTG
CCGGCTGCCGACGACGTCTACGACTGCAGGGTGGAGCACTGGGGCCTGGACGGGCCTCTC
CTCAAGCACTGGGAGCCCTCTATGCCTACCCATCTACCAGACACCACAGGGACCCTGGTC
TGCGCCTTGGGCCTGGCCGTTGGGCTGATGGGCTTCCTCTTGGGCACCGTCCTCATCATC
CACAGCACCTGCTGCTCCAGTGTTCTCAG
