# Supplementary material for: The Marine Mammal Class II Major Histocompatibility Complex Organization
Source: Front Immunol. 2019 Apr 4;10:696. doi: 10.3389/fimmu.2019.00696 (PMC6459222; doi:10.3389/fimmu.2019.00696)
Supplement: Supplementary file 3 [file Data_Sheet_1.ZIP › File S2 - Fasta from reannotated sequences/DO Alpha/Eled-DOA LOC102869251 reannotation - LOC102869251 CDS.fasta]

>Eled-DOA LOC102869251 reannotation - LOC102869251 CDS
ATGGTACTCGTTAAGTTGCTAGCCCTGGGACTTCTTATCTTGATGACCCTCCTTTGCCTT
CTGGAAGCACAGGCTATTCAGGCTGACCACATGGGCTCCTATGGACCAGCTTTCTACCAG
ACTTATGGTGCCTCAGGTCAATTCACCAATGAATTTGATGGGGAGCAACTCTTCTCTGTG
GACCTGAAGACAAAGGAGGCTGTGTGGCGTCTGCCTGAGTTTGACAACTTTGCCTACTTT
GACCCTCAGGGTGGGCTGGCCAGCATTGCTGTCATCAAAGCCCATCTGGATGTCTTAGTG
GAACGCTCCAACCGCACAAGAGCCACCAATGAGCCTCCCAGAGTAACTGTGCTCCCCAAG
TATCGAGTGGAACTTGGCCAGCCCAACATCCTCATCTGCATTGTGGACAACATCTTCCCC
CCTGTCATCAACATCACCTGGCTGCGCAATGGTCAGACAGTCACTGAGGGGGTGGCCCAG
ACTAGCTTCTATTCCCAGCCTGACCATTTGTTTCGCAAGTTCCACTACCTACTCTTTGTG
CCCATGGCAGACAACGTCTATGACTGCAAAGTGGAGCACTGGGGCCTGGATGAGCCACTG
CTTAAGCACTGGGAGCCCAACATCCCTGCCCTGCTACCGGATACCACAGAGACCTTGATC
TGTGCCCTGGGCATGGCCATTGGCCTGGTGGCCTTCCTCCTGGGCACCATCCTCATCATC
AGCGCCACATGCTTGTCCAGGGCTCCCAGGTAA
