# Supplementary material for: The Marine Mammal Class II Major Histocompatibility Complex Organization
Source: Front Immunol. 2019 Apr 4;10:696. doi: 10.3389/fimmu.2019.00696 (PMC6459222; doi:10.3389/fimmu.2019.00696)
Supplement: Supplementary file 3 [file Data_Sheet_1.ZIP › File S2 - Fasta from reannotated sequences/DO Alpha/Loaf-DOA LOC100672091 reannotation - LOC100672091 CDS.fasta]

>Loaf-DOA LOC100672091 reannotation - LOC100672091 CDS
ATGGTACTCAGTGGGGTGCTAGCCCTGGGACTCCACATCTTGGTGACTCTCCTGAGCACT
CAGGAAGCAGAGGCCATCCAAGCTGACCACATGGGCTCCTATGGACCAGCCTTCTACCAG
TCTTACGATGCCTCGGGTCAGTTCACCCATGAATTTGATGGGGAACAACTCTTCTCTGTG
GACCTGAAGACAAAGGAGGCTGTGTGGCGTCTGCCTGAGTTTGGCAACTTTGCCCGCTTT
GACCCGCAGGGTGGGCTGGCCAGCATCGCTCTGATCAAAGCCCATCTGGACGCCTTGGTG
GAACGCTCCAATCGCACCAGAGCCACAAGCGTGCCTCCAAAGGTGACCGTGCTCCCCAAG
TACAGAGTGGAGCTGGGCCAGCCCAACGTCCTCATCTGCATTGTGGACAACATCTTCCCC
CCTGTCATCAACATCACCTGGCTGCATAATGGTCAGAAAATCACCAAGGGTGTGGCCCAG
ACCAGCTTCTATTCCCAGCCTGACCATTTATTCCGAAAGTTCTACTACTTAACCTTCGTG
CCCTCAGCCGAAGATGTCTATGACTGCAAAGTGGAGCACTGGGGCCTAGAGGAGCCGCTC
CTCAAGCACTGGGAGCCCTACACACCTACCCCGCTACCAGACACCACAGAGACCTTCATC
TGTGCCCTGGGTCTGGCCATCGGCCTAGTGGGCTTCCTCGTGGGCACCATCTTCATCATC
AGTGGCACGTGCTTGTCCAGCACCCCCAGGCAACGGCCCTTCTAA
