# Supplementary material for: The Marine Mammal Class II Major Histocompatibility Complex Organization
Source: Front Immunol. 2019 Apr 4;10:696. doi: 10.3389/fimmu.2019.00696 (PMC6459222; doi:10.3389/fimmu.2019.00696)
Supplement: Supplementary file 3 [file Data_Sheet_1.ZIP › File S2 - Fasta from reannotated sequences/DO Alpha/Odro-DOA_LOC101367969 reannnotation - LOC101367969 CDS.fasta]

>Odro-DOA_LOC101367969_-_LOC101367969_CDS Odobenus rosmarus divergens isolate Ivan unplaced genomic scaffold, Oros_1.0 Scaffold346, whole genome shotgun sequence
ATGGTCCTCAGTGGCGGGCTAGTCCTGGGACTCCACACCTTGATGAGCCTCCTGAGCCCCCACGAAACTGGGGCCATCAAGGCTGATCACATGGGCTCCTATGGACCAGCCTTCTACCAATCCTATGGTGCCTCGGGTCAGTTTGCCCATGAATTTGATGGGGAACAGCTGTTCTCTGTGGAACTGAAGAAGAGGGAGGCTGTGTGGCGTTTGCCTGAGTTTGGCAACTTCGCCCACTTTGACCCACAGAATGGACTGGCCAGCATCGCGGTGATCAAAGCCCATCTGGATGTCTTGGTGGAACGCTCCAACCGCACCAGAGCCACCAACGTGCCTCCGAGAGTGACTGTACTCCCCAAGTTTCGAGTGGAGCTGGGCCAGCCCAACGTCCTCATCTGCATTGTGGACAACATCTTCCCTCCTGTGATCAATATCACCTGGCTGCGCAACGGTCAAATAATCAGCGAGGGGGTGGCCCAGACCAGCTTCTATTCCCAGCCTGACCATCTGTTCCGCAAGTTCTGCTACCTGACCTTCGTGCCCTCTGCAGACGATATGTATGACTGCAAGGTGGAGCACTGGGGCCTGGATGAGCCACTCCTCAAGCACTGGGAGCCCCAGGTGCCTATCCCAGTGCCAGACACCACCGAGACTCTGATCTGTGCTGTCGGCCTGGCTCTCGGCCTGGTGGGCTTCCTTGTGGGCACCATCCTCATCATCAGAGGCACATGCTTGTCCAGAGCCCACAGGTAA
