# Supplementary material for: The Marine Mammal Class II Major Histocompatibility Complex Organization
Source: Front Immunol. 2019 Apr 4;10:696. doi: 10.3389/fimmu.2019.00696 (PMC6459222; doi:10.3389/fimmu.2019.00696)
Supplement: Supplementary file 3 [file Data_Sheet_1.ZIP › File S2 - Fasta from reannotated sequences/DO Alpha/Oraf-DOA LOC103195796 reannotation - LOC103195796 CDS.fasta]

>Oraf-DOA LOC103195796 reannotation - LOC103195796 CDS
ATGGTCCTCAGTGGTGTGCTAGCTCTGGGACTCCACATCTCGATGACCCTCCTGAGCCCC
CAGGAAACAGGAGCCATCCAAGCTGACCACATGGGCTCCTACGGACCAGCCTTCTACCAG
TCTTATGGTGCCTCGGGTCAGTTCACCCATGAATTTGATGGGGAACAACTCTTCTCTGTA
GACTTGAAGACAAAGGAGGCTGTGTGGCGTCTGCCTGAGTTTGGCAATTTTGCCCACTTT
GACCCACAGGGTGGGCTGGCCAGCATCACTGTGATCAAAGCCCATCTGGACATCTTGATG
GAACGCTCCAACCGCACCAGAGCAACCAATGTGCCTCCAAAGGTGACTGTGCTCCCCAAG
TATCGAGTGGAGCTAGGCCAGCCCAACATCCTCATCTGCATCGTGGACAACATCTTCCCC
CCTGTGATCAACATCACCTGGCTGCGCAATGGTTGGACAATCACTGAGGGTGTGGCCCAA
ACCAGTTTCTATTCCAGGCCTGACCATTTGTTCCTCAAGTTCCACTACTTACCCTTCGTG
CCCACAGCAGATGACGTCTATGACTGCAAGGTGGAACACTGGGGCCTGGATGAGCCACTC
CTTAAGCACTGGGAGCCCTACATGCCTACTCCACTACCAGACACCACAGAGACTCTAGTC
TGTGCCCTGGGCCTGGCAGTGGGCCTGATGGGCTTCCTCACAGGCACCATCCTTATCATC
AGTGGCAAATGCTGGTCCAGAGTTCCCAGGTAA
