# Supplementary material for: The Marine Mammal Class II Major Histocompatibility Complex Organization
Source: Front Immunol. 2019 Apr 4;10:696. doi: 10.3389/fimmu.2019.00696 (PMC6459222; doi:10.3389/fimmu.2019.00696)
Supplement: Supplementary file 3 [file Data_Sheet_1.ZIP › File S2 - Fasta from reannotated sequences/DO Alpha/Trma-DOA LOC101343065 reannotation - LOC101343065 CDS.fasta]

>Trma-DOA LOC101343065 reannotation - LOC101343065 CDS
ATGGTCCTCAGTGGGGTGTTAACCGTGGGTCTCCACATCTTGATGACTCTCCCGAGCCCT
CAGGAAGCAGGGGCCATCCAAGCTGACCACATGGGCTCCTACGGACCAGCCTTCTACCAG
TCTTACGGTGCCTCGGGTCAGTTCACCCATGAATTTGATGGGGAGCAACTCTTCTCTGTG
GACCTGAAGACAAAGGAGGCTGTGTGGCGCCTGCCTGAGTTTGGCAACTTTGCTCACTTT
GACCCGCAGGGTGGGCTGGTCAGCATCGCTCTGATCAAAGCCCATCTGGATGCCTTGGTG
GAACGCTCCAATCGCACCAGAGCCACCAACGAGCCCTACTTGCCTACCCCACTACCAGAC
AGCACAGAGACCTTGGTCTGTGCCCTGGGCCTGGCCATCGGCCTGATGGGCTTCCTCATG
GGCACCATCTTCATCATCAGCAGTACATGCTTGTCCAGTGCCACCAGGTAA
