# Supplementary material for: The Marine Mammal Class II Major Histocompatibility Complex Organization
Source: Front Immunol. 2019 Apr 4;10:696. doi: 10.3389/fimmu.2019.00696 (PMC6459222; doi:10.3389/fimmu.2019.00696)
Supplement: Supplementary file 3 [file Data_Sheet_1.ZIP › File S2 - Fasta from reannotated sequences/DO Beta/Chas-DOBp LOC102820994 reannotation - LOC102820994 CDS.fasta]

>Chas-DOBp LOC102820994 reannotation - LOC102820994 CDS
ATGAGTTCTGAGTGGATTTCTTGGATAGTGGCTTTGTTCATGAATGTAATCATGCTGGAT
TCCTCTGTGATTCAAGGCAAAGACCCTCCAGAAAATTTTGTGATCCAGGCAAAGGCTGAC
TGTTACTTCACCAATGGGACAGAAAAGGTGCAATTTGTTGTTCGATTCATCTTTAACTTG
GAGGAGTATGCCCATTTTGACAGTGATGTGGGAATGTTTGTGGCATTAACTGAGTTGGGG
AGGCCCGATGCTGAGCACTGGAACAACCGGACAGATATATTGGAGAGGAGCAGAGCTTCT
GTGGACACAGTCTGCAGACATAACTACAGACTCGGTGCACCCTTCACAGTGGGGAGAAAA
GTGCAACCAGAAGTGATGGTGTATCCAGAGAGGACCCCATCCCTACAGCACCCCAATTTG
CTCCTTTGCTCTGTGACAGATTTCTATCCAGGGGACATTAAGGTCAGGTGGTTTCGGAAT
GGGCAGGAGGAGAAAGCTGGGATCCTGTCAACTGGCCTTATCAGAAATGGAGATTGGACT
TTTCAGACTATGGTGATGCTGGAAATGACTCCTGAACTTGGAGATGTCTATACCTGCCTT
GTTGACCACTCCAGCCTGCTGAGCCCTGTTTCTGTGGAGTGGAAAGCTCAGTCTGAATAT
TCTTGGAGGAAGACACTAAGTGGAGTTGGAGCCTTCCTGTTTGGTATAATCTTCCTTCTG
GTGGGGATCGTCACCCACCACAGGACTCAGAAAGGAAACATGGGAACTCAGTTGTCTGAT
GACTAG
