# Supplementary material for: The Marine Mammal Class II Major Histocompatibility Complex Organization
Source: Front Immunol. 2019 Apr 4;10:696. doi: 10.3389/fimmu.2019.00696 (PMC6459222; doi:10.3389/fimmu.2019.00696)
Supplement: Supplementary file 3 [file Data_Sheet_1.ZIP › File S2 - Fasta from reannotated sequences/DO Beta/Dele-DOB_LOC111178659 reannotation - LOC111178659 CDS.fasta]

>Dele-DOB_LOC111178659_-_LOC111178659_CDS LOC111178659: HLA class II histocompatibility antigen, DO beta chain-like
ATGGGTTCTAGCTGGGTTCCCTGGGTGGTGGCTTTGTTAGTGACGGTAATCAGGCTGGATTCCTCCATGACTCAAGGCAGAGATGCTCCAGAAGATTTTGTGATTCAGGCAAAGGCTGACTGTTACTTCACCAATGGGACAGAAAATGTGCAGTTTGTGGTCAGATTCATCTTTAACCTGGAGGAGTATGCACGTTTTGACAGCAACTTGGGGATGTTTGTGGCCTTGACGGAGCTGGGCCAGCCTGACGCTGAGCTGTGGAACAATCGGCCCGATATACTGGCAAGGAGTAGAGCCTCTGTGGATGCGCTCTGCAGACACAACTACAAGCTGGGTGCACCCTTCACTGTGGGGAGAAAAGTGCAACCAGAGGTGACCGTGTATCCAGAGAGGATCCCAGCCTTGCAGCACCACAATCTGCTGCTTTGCTCTGTGACAGGTTTCTATCCAGGGGACATCAAGATCACGTGGTTCCGGAATGGGCAGGAACAGAGAGAGGGGGTCATGTCCACTGGCCTCATTAGGAATGGAGACTGGACCTTTCAGACAATGGTGATGCTGGCAATGACTCCTGAACTTGGAGAGGTCTACACCTGCCTTGTTGATCATCCCAGCCTGCTGAGCCCTGTTTCTGTGGAGTGGAGAGCTCAGTCTGAATATTCTTGGAGAAAGATGCTGAGTGGAATTGCAGCCTTCCTGGTCGGGCTAGTCTTCCTTCTGGTGGGGATCGTCATCCACACCAGGGCTCGGAAAGGACGTGTGGAGACTCTGTTGTCTGGTGCTGAGGTCCCAAGAGCAGTTCTTCGTCCACAGCCACATTAA
