# Supplementary material for: The Marine Mammal Class II Major Histocompatibility Complex Organization
Source: Front Immunol. 2019 Apr 4;10:696. doi: 10.3389/fimmu.2019.00696 (PMC6459222; doi:10.3389/fimmu.2019.00696)
Supplement: Supplementary file 3 [file Data_Sheet_1.ZIP › File S2 - Fasta from reannotated sequences/DO Beta/Ecte-DOB LOC101651392 reannotation - LOC101651392 CDS.fasta]

>Ecte-DOB LOC101651392 reannotation - LOC101651392 CDS
ATGGGCTCTGGGTGGGCTTCCCTGGCTCTCTTAGTGATTCTGATCAGGTGGGATTCCTCT
GTGACTCAAGGTAGAGACTCTCCAGAAGATTTTGTGATTCAGGCGAAGGCTGACTGCTAC
TTCACCAACGGGACGGAAAAGGTGCATTTTGTTGTTAGATTCATCTTTAACCTGGAGGAG
TATGCCCGTTTCGACAGCGACGTGGGGATGTTTGTGGCATTGACGGAGCTGGGGAGACCT
GATGCGGAGCTATGGAACAACCGGACGGACATATTGGCGAGGAGCAGAGCTTCTGTGGAT
ACGCTCTGCAGACACAACTATAAACTGGGAGCTCCCTTCACAGTCGGGAGAAGAGTGCAA
CCAGAAGTGATGGTGTATCCAGAGAAGACCCCGTCTCTGCAGCACCCCAACTTGCTGCTC
TGCTCTGTGACAGATTTCTATCCAGGGGACATTGACATCAGGTGGTTTCAGAATGGGCAA
GAACAGAGAGCTGGAGTCGTGTCGACTGGCCTTATCAGAAATGGAGATTGGACTTTTCAG
ACTACGGTGATGCTGGAAATGACCCCGGAACTTGGAGATGTCTACACCTGCCTTGTTAAC
CACTCCAGCCTGCTGAGCCCTGTCTCTGTGGAGTGGAGAGCTCAATCTGAATATTCTTGG
AGGAAGATACTAAGCGGAGTAGGAGCCTTCCTGTTTGGGATACTCTTCCTTCTCGTGGGG
ATCTGCATTCGCCTCAAGGCTCAGAGAGGACATGTGGAGACTCCGCAGCTTCATGATGAG
GGCTCAAGAAGTGTTCTCCCATCCAGTCATGCCAACTGA
