# Supplementary material for: The Marine Mammal Class II Major Histocompatibility Complex Organization
Source: Front Immunol. 2019 Apr 4;10:696. doi: 10.3389/fimmu.2019.00696 (PMC6459222; doi:10.3389/fimmu.2019.00696)
Supplement: Supplementary file 3 [file Data_Sheet_1.ZIP › File S2 - Fasta from reannotated sequences/DO Beta/Oraf-DOB LOC103213130 reannotation - LOC103213130 CDS.fasta]

>Oraf-DOB LOC103213130 reannotation - LOC103213130 CDS
GATTTTGTGATTCAGGCAAAGGCTGACTGTTACTTCACCAATGGGACAGAAAAGGTGCAG
TTTGTTGTTAGATTCATCTTTAACTTGGAGGAGTATGCACATTTCGACAGTGATGTGGGG
ATGTTTGTGGCGTTGACGGAGCTGGGGAAACCCGATGTTGAGCAGTGGAACAATCGGATG
GATTTATTGGAGAGGAGCAGAGCTGCTGTGGACACACTCTGCAGACATAACTACAAACTT
GGTGCACCCTTCACAGTGGCGAGAAAAGTGCAACCAGAGGTGATGGTGTATCTGGAGAGG
ACCCCATCCCTACATCACCCCAATTTGCTGCTCTGCTCTGTGACAAATTTCTATCCAGGG
GACATCAAGGTCAAGTGGTTCCGGAATGGGGAGGAGGAGAGAGCTGGGATTGTGTCAACA
GGCCTTATCAGGAACGGAGATTGGACTTTTCAGACTGTGGTGATGCTGGAAATGACTCTT
GAACTTGGAGATGTCTACACCTGCCTTGTTGACCACCCAAGCCTGCTCATTCCTGTTTCT
GTGGAGTGGAGAGCGCAATCTGAATACTCATGGAGGAAGATACTAAGTGGAGCTGGAGGC
TTCCTGTTTGGGATAATCTTCCTTGTGGTGGGGATTGTCGTCCATCTCAGGGCTCAGAAA
GGATATATGGAGTCTCAGTTGTCTGATGATGAGGTCTCAAGAAGTATTCTCCCACCGCAG
CCATGA
