# Supplementary material for: The Marine Mammal Class II Major Histocompatibility Complex Organization
Source: Front Immunol. 2019 Apr 4;10:696. doi: 10.3389/fimmu.2019.00696 (PMC6459222; doi:10.3389/fimmu.2019.00696)
Supplement: Supplementary file 3 [file Data_Sheet_1.ZIP › File S2 - Fasta from reannotated sequences/DP Alpha/Dano-DPA LOC101417015 reannotation - LOC101417015 CDS.fasta]

>Dano-DPA LOC101417015 reannotation - LOC101417015 CDS
ATGCTCCAGAACAGAGCTCTGATCCAGACAGCCCTCGCCCTGGCCTTCCTGCTGAGTCTC
CCAGGAGCTGGGGCCATCAAGGCAGACCATGTGTCAACTTATGCGGAGTTTGTGCAGACA
CACAGGCCTTCTGGAGAGTTCATGTTTGAGTTTGACGAGGATGAGATGTTCTACGTGGAC
CTGGACAAGAAGGAGACTGTCTGGCACCTGCCGGAGTTTGGCCGAGCCTTTTCCTTTGAG
GCTCAGGGCGGGCTGGCCGACATTGCCATATTGAAGCACAACTTGAATAACCTGATCAAA
CGTTCCAACCACACCCAGGCCCCCAGTGAGCCCCCCGAGGTGATCGTGTTCCCCAAGGAG
CCCGTGGAGCTGGGCCAGCCCAACACCCTCATCTGCCACCTCGACAAGTTCTTCCCGCCG
GTGCTCAACGTCACGTGGCTGCGAAACGGGCAGCCGGTCACTGAGGGCGTCGCCGAGAGC
CTCTACCTGCCCAGAACAGATTACAGTTTCCACAAGTTCCACTACCTGACCTTCGTGCCC
TCAGCCGAGGACTTCTACGACTGCAAGGCAGAGCACTGGGGGCTGGACAAGCCGCATCTC
GAGCACTGGGAGGTCCAGGAGCCCCTCCAGATGCCCGAGACGAGGGAGACCGTGGTCTGT
GCCCTGGGCCTGGCGGTGGGCCTGGCGGGCCTCGTGGCCGGCACCGTCCTCATCACCAGG
GCTCTGCGTTCCAGCAGCGACGCCCGGGCCCGGGGGCACCTGTGA
