# Supplementary material for: The Marine Mammal Class II Major Histocompatibility Complex Organization
Source: Front Immunol. 2019 Apr 4;10:696. doi: 10.3389/fimmu.2019.00696 (PMC6459222; doi:10.3389/fimmu.2019.00696)
Supplement: Supplementary file 3 [file Data_Sheet_1.ZIP › File S2 - Fasta from reannotated sequences/DP Alpha/Lewe-DPAp_LOC102733188_nt reannotation - LOC102733188 CDS.fasta]

>Lewe-DPAp_LOC102733188_nt_-_LOC102733188_CDS Leptonychotes weddellii isolate WS11-02 unplaced genomic scaffold, LepWed1.0 scaffold00928, whole genome shotgun sequence
ATGCACCTGGAAGACATAAGGAGCCGGACCCAAGTCATGATCCTGGGAGCCATCGCCCTGGCTGCCCTGCTGAGCCCCCATGGAACTGGGGCCGTCAGGGTGGGCCACGTGTCAATGTATGCCGAGTTTGTCCAGACACACAGACCCTCTGGGGAGTACATGTTTGAGTTTGATGAGGATGAGCAGTTCTATGTGGACCTGGATAAGAAGGAGACTGTCTGGCATCTGCCAGAGTTTATTCATGCCTTTGACTATGATGCTTGGAGGGGTATTGCTGACATTGTCGGGTCAAAGAAGAACCTGACTACCCTGATCCAATGGTCGAACCACACCAGGGCCACAAATGAGCCATCTGAGGTGACTGTGTTTCCCAAGGAGCCTGTGGAGCTGGGACAGCCCAACACCCTCATCTGTCATGTGGACAAGTTCTTCCCACCTGTGCTCAATGTCACATGGCTGCACAATGGGCAGATGGTCACCGAAGGTATAGCTGAGACCATCTTCCTGCCCAGCACAGAATTCAGATTCCACAAGTTCCACTACCTAACCTTCCTTCCCACGGCTGAAGACGTCTATGACTGCAAGGTGGAGCACTGGGGCCTGGACCAGCCGCTCCTTCAGCACTGGGAGGCCCAGGAGCCAATCTGGGTGCGTGAGACGAAGGAGACTGTGGTCTGTGTCCTGGGCCTGGTGGCAGGTGTGGTGGGCATCATCACTGGCATCACTGTCCTGAAGACCGGGCGGCCCGACAGCATCCCTGGGTGCAGGGGCTCCCGTGA
