# Supplementary material for: The Marine Mammal Class II Major Histocompatibility Complex Organization
Source: Front Immunol. 2019 Apr 4;10:696. doi: 10.3389/fimmu.2019.00696 (PMC6459222; doi:10.3389/fimmu.2019.00696)
Supplement: Supplementary file 3 [file Data_Sheet_1.ZIP › File S2 - Fasta from reannotated sequences/DP Alpha/Loaf-DPA LOC100662176 reannotation - LOC100662176 CDS.fasta]

>Loaf-DPA LOC100662176 reannotation - LOC100662176 CDS
ATGTTCCAGATCAAAGATATGATTCTGAGAGCCCTTGCCCTCGCTTGTCTGCTGAGTGCC
CAAAGAGCTGGAGCTATCAAAGCAGACCATGTGTCAACTTTTGCTATGTTTACACAAACG
CATGTTCCATCAGGGGAGTATATGTTTGAGTTTGATGAGGATGAGATGTTCTCTGTGAAT
CTGGACAAGAAGGAGACTGTCTGGCATCTTCCAGAGTTTGGCAAAGCCATTTACTTTGAC
GCTGAAGCTGGGCTAAGCTACATGGCAAGAATGGAGAGCAACTTGAAGTATGGGATCCAA
CATTTGAACTACACCCAAGCCACCAATGATGCCCCTGAAGTGACCGTGTTTCCTAAGGAG
CCTGTGGAGCTGGGCCAGCCCAACACCCTCATCTGCCACATTGACAAGTTCTTCCCTCCG
GTACTCAATGTCACGTGGCTACGCAACGGGCAGACGGTCATTGAGGGTGTTGGTGAGAGC
CTCTTCCTGCCCAGAACAGATTACAAGTTCTACAAGTTCCACTACCTGACCTTCCTGCCC
TCAGCAGAGGACGTCTATGACTGCAAGGTGGAGCACTGGGGCCTGGAGGAGCCTCTCCTC
AAGCACTGGGAGGCCCAGGAGCCAATCCAGGTGCCTGAGACGACGGAGACTGTGGTCTGT
GCTCTAGGCCTGGCAGTGGGCCTAGTGAACATCATTGCTGGCACTGTCCTCATCATAAAG
GCTCTGCATTCCAGTAGTGACCCTCGGGACCGGGGACCTCTGTGA
