# Supplementary material for: The Marine Mammal Class II Major Histocompatibility Complex Organization
Source: Front Immunol. 2019 Apr 4;10:696. doi: 10.3389/fimmu.2019.00696 (PMC6459222; doi:10.3389/fimmu.2019.00696)
Supplement: Supplementary file 3 [file Data_Sheet_1.ZIP › File S2 - Fasta from reannotated sequences/DP Alpha/Loaf-DPA pseudo LOC100671798-2 reannotation - LOC100671798 CDS 2.fasta]

>Loaf-DPA pseudo LOC100671798-2 reannotation - LOC100671798 CDS 2
CTGCATCCTGAAGAGAGAATGTTCCAGATGAAAGATGTGATCCTGAGAGCCCTTGCTCTG
GCTTCCCTGCTGAGTCTCCAAAGAGCTGGAGCTATCAAGGCTTTTTCCTTTGATGCTCAA
GGCGAGTTGGCCAACATGCTATAATGAAGAGCAACTTGAAGATCATGATTGAACGTTCCA
ACCACAACCCAAGCCACCAAGGCCCCTGAGGTGACCGTGTTTCCTAAGGAGCCTGTGGAG
CTGGGCCAGCCCAACACCCTCATCTGCCATGTCGACAGGTTCTTCCCTCCAGTGCTTAAT
GTCACGTGGCTACGCAACGGGCAGACAATCACTGAGGGTGTTGGTGAGAGCCTCTTCCTG
CCCAGAACAGATTATAAATTCTACAAGTTCCACAAGTTCCACTACCTGACCTTCGTGCCC
TCGGCAGAGGATGTCTATGACTGCAAGGTGGAGCCCTGGGGCCTGGAGGAGCCTCTCCTC
AAGCACTGGGAGGCCCAGGAGCCAATCCAGGTGCCTGAGACGACGGAGAATGTGGTCTGT
GCTCTAGGCCTGGTGGTGGGCCTGGTGAGCATCATTGCTGGCACTGTGCTCATCATAAAG
GCTCTGCGTTCCAGTAGTGACCCTCGGGACCGGGGGCCTCTGTGA
