# Supplementary material for: The Marine Mammal Class II Major Histocompatibility Complex Organization
Source: Front Immunol. 2019 Apr 4;10:696. doi: 10.3389/fimmu.2019.00696 (PMC6459222; doi:10.3389/fimmu.2019.00696)
Supplement: Supplementary file 3 [file Data_Sheet_1.ZIP › File S2 - Fasta from reannotated sequences/DP Alpha/Nesc-DPAp_LOC110575636_nt reannotation - LOC110575636 CDS.fasta]

>Nesc-DPAp_LOC110575636_nt_-_LOC110575636_CDS Neomonachus schauinslandi unplaced genomic scaffold, ASM220157v1 Super-Scaffold_152, whole genome shotgun sequence
ATGCACCTGGAAGACATAAGGAGCCGGACCCAAGTCATGATCCTGGGAGCCATCGCCCTGGCTGCCCTGCTGAGCCCCCATGGAACTGGGGCCGTCAGGGTGGGCCACATGTCAATGTATGCCGAGTTTGTCCAGACACACAGACCCTCTGGGGAGTACATGTTTGAGTCTGATGAGGATGAGCAGTTCTATGTGGACCTGGATAAGAAGGAGACTGTCTGGCATCTGCCAGAGTTTATTCATGCCTTTGACTATGATGCTTGGAGGGGTATTGCTGACATTGTCAGGTCAAAGAAGAACCTGACTACCCTGATCCAATGGTCGAACCACACCAGGGCCACAAATGAGCCATCTGAGGTGACTGTGTTTCCCAAGGAGCCTGTGGAGCTGGGACAGCCCAATACCCTCATCTGTCATGTGGACAAGTTCTTCCCATCTGTGCTCAATGTCACATGGCTGCACAATGGGCAGATGGTCACCGAAGGTATAGCTGAGACCATCTTCCTGCCCAGCACAGAATTCAGATTCCACAAGTTCCACTACCTAACCTTCCTTCCCACGGCTGAAGACGTCTATGACTGCAAGGTGGAGCACTGGGGCCTGGACCAGCCGCTCCTTCAGCACTGGGAGGCCCAGGAGCCAATCCGGGTGCGTGAGACGAAGGAGACTGTGGTCTGTGTCCTGGGCCTGGTGGCAGGTGTGGTGGGCATCATCACTGGCATCATTGTCCTGAAGACCGGGCGGCCCGACAGCATCCCCGGGTGCAGGGGCTCCCGTGA
