# Supplementary material for: The Marine Mammal Class II Major Histocompatibility Complex Organization
Source: Front Immunol. 2019 Apr 4;10:696. doi: 10.3389/fimmu.2019.00696 (PMC6459222; doi:10.3389/fimmu.2019.00696)
Supplement: Supplementary file 3 [file Data_Sheet_1.ZIP › File S2 - Fasta from reannotated sequences/DP Alpha/Oraf-DPA LOC103195698 reannotation - LOC103195698 CDS.fasta]

>Oraf-DPA LOC103195698 reannotation - LOC103195698 CDS
ATGTTCCAGATCAAAGATGTGATCCTGAGAGCCCTGGCTCTGGTTTCCCTGCTGAGTCTC
CAAAGAGCTGGGGCCATCAAGGCAGACCATGTGTCGACCTATGCAATGTTTGTACAGACA
CATAGACCATCAGGGGAGTTTATGTTTGAGTTCGATGAGGATGAGATGTTCAACGTGGAT
CTGGACAAGAAGGAGACTGTCTGGCATCTGCCAGAGTTTGGCCAAGCCTTTTCCTTTGAG
GCTCAGGGTGGGCTGAGCAACATTGCTATTCTGAGGAGCAACTTGAAGATCATGATCGAA
CGTTCCAACCACACCCAAGGCTCCAATGAGCCCCCCGAGGTGATCGTGTTTCCTAAGGAG
CCAGTGCAGCTGGGCCAGCCCAACACTCTCATCTGCCACATCGACAAGTTCTTCCCTCCA
GTGCTCAATGTCACCTGGCTGCGCAATGGGCAGACAGTCTCTGAGGGCGTTGGTGAAAGC
CTCTTCTTGCCCAGAACAGATTACAAGTTCTACAGGTTCCAAAAGTTCCACTACCTGACC
TTTGTGCCCTCAGTGGATGATGTCTATGACTGCAAGGTGGAGCACTGGGGCCTGGAGGAG
CCGCTTCTCAAACACTGGGAGGCCCAGGAGCCGATCCAGGTGTCTGAGATGATGGAGACT
GTGGTCTGTGCCCTCGGCCTGGCAGTGGGCCTGGTGGGCATCATTGCTGGCACTGTCCTC
ATCATAAAGGCTCTACGTTCCAGTAGCGACCCTTGGAACCAGGGGCCCCTGTGA
