# Supplementary material for: The Marine Mammal Class II Major Histocompatibility Complex Organization
Source: Front Immunol. 2019 Apr 4;10:696. doi: 10.3389/fimmu.2019.00696 (PMC6459222; doi:10.3389/fimmu.2019.00696)
Supplement: Supplementary file 3 [file Data_Sheet_1.ZIP › File S2 - Fasta from reannotated sequences/DP Alpha/Oraf-DPA LOC103195798 reannotation - LOC103195798 CDS.fasta]

>Oraf-DPA LOC103195798 reannotation - LOC103195798 CDS
ATGTTCCAGATCAAAGATGTGATCCTGAGAGCCCTGGCTCTTGTTTCCCTGCTGAGTCTC
CAAAGAGCTGGGGCCATCAAGGCAGACCATGTGTCGACTTATGCAATGTTTGTACAGACA
CATAGACCATCAGGGGAGTTTATGTTTGAGTTCGATGAGGATGAGATGTTCAACGTGGAT
CTGGACAAGAAGGAGACTGTCTGGCATCTGCCAGAGTTTGGCCGAGCCTTTTCCTTTGAG
GCTCAGGGTGGGCTGAGCAACATTGCTATTCTGAGGAGCAACTTGAAGATCATGATCGAA
CGCTCCAACCACACCCAAGGCTCCAATGAGCCCCCCGAGGTGATCGTGTTTCCTAAGGAG
GCTGTGCAGCTGGGCCAGCCCAACACTCTCATCTGCCATGTGGACAAGTTCTTCCCTCCG
GTGCTCAATGTCACCTGGCTGCGCAACGGGCAGACAGTCTCTGAGGGTGTTGGTGAAAGC
CTCTTCTTGCCCAGAACAGATTACAAGTTCTACAGGTTCCAAAAGTTCCACTACCTGACC
TTCGTGCCCTCAGTGGATGATGTCTATGACTGCAAGGTGGAGCACTGGGGCCTGGAGGAA
CCGCTTCTCAAACACTGGGAGGCCCAGGAGCCGATCCAGGTGTCTGAGATGACGGAGACT
GTGGTCTGTGCCCTCGGCCTGGCAGTGGGCCTGGTGGGCATCATTGCTGGCACTGTCCTC
ATCATAAAGGCTCTACGTTCCAGTAGTGACCCTTGGAACCAGGGGCCCCTGTGA
