# Supplementary material for: The Marine Mammal Class II Major Histocompatibility Complex Organization
Source: Front Immunol. 2019 Apr 4;10:696. doi: 10.3389/fimmu.2019.00696 (PMC6459222; doi:10.3389/fimmu.2019.00696)
Supplement: Supplementary file 3 [file Data_Sheet_1.ZIP › File S2 - Fasta from reannotated sequences/DP Alpha/Oraf-DPA pseudo LOC103213372 reannotation - LOC103213372 CDS.fas]

>Oraf-DPA pseudo LOC103213372 reannotation - LOC103213372 CDS
GACCATGTGTCGACCTATGCAATGTTTGTACAGACTCATAGACCATCAGGGGAGTTTATC
TTTGAGTTTGATGAGGATGAGATGTTCAACGTGGATCTGGACAAGGAGGAGACTCTCTGG
CATCTGCCAGAGTTTGGCCGAGCCTTTTCCTTGGAAGCTCTGGGTAGGCTGAGCAACATT
GCTATTTTGAAGAGCAACTTGAAGATCATGATCGAACCTTCCAACCACACCCAAGCCTCC
AATGAGAGCCCTAAGGTGATCGTGTTTCCTAAGGAGCCTGTGCAGCTGGGCCAGCCCAAC
ACTCTCATCTGTCATGTGGACAAGTTCTTCCTTCCAGTGCTCAATGTCACCTGGCTGTGC
AACAGGCAGACAGTCTCTGAGGGTGTTGGTGAAAGCCTCTTCTTGCCCAGAGCAGATTAC
AAGTTCTATAGGTTCCAAAAGTTCCACTACCTGGCCTTCGTGCCCTCAGAGAGGATGTCT
ATGACTGCAAGGTGGAGCACTGGGGCTTGGAGGAGCTGCTTCTCAAGCACTGGGGAGGCC
CAGTAGCTGATCCAGGAGTCTGAGATGATGGAGACTGTGCCCTAGGCCTGGCAAGTGGGC
CTGGTGGGCATCATTGCTGGCACTGTCCTCATCATAAAGGCTCTATGTACCAATAGTGAC
CCTTGGAACCAGGGCCCCCTGTAA
