# Supplementary material for: The Marine Mammal Class II Major Histocompatibility Complex Organization
Source: Front Immunol. 2019 Apr 4;10:696. doi: 10.3389/fimmu.2019.00696 (PMC6459222; doi:10.3389/fimmu.2019.00696)
Supplement: Supplementary file 3 [file Data_Sheet_1.ZIP › File S2 - Fasta from reannotated sequences/DP Alpha/Trma-DPA pseudo LOC101361737 reannotation - LOC101361737 CDS.fasta]

>Trma-DPA pseudo LOC101361737 reannotation - LOC101361737 CDS
CCTTGAAGGGATAAGGAGCCAGACCTGAGCCATGATCCTGCAAGCTCTGGTCCTGACTGC
CCTGCTGAGCCCCCAACGAGCTGGGACCATCGAACCATGTGTCAACATATGCGGTTTGTC
CAGACACATAAACCTTCCGGTGAGTATATGTTTGAGTTTGATGAGGATGAGCAGTTCTAC
GTGGACCTAGATAAGAAGGAGACCATCTGGCACCTGCCGAAGTTTATTGATGCCTTTGAC
TTTGATGCTCAGAGAGGTATTGCTGACATCATCATGGCAAGGAAGAATTTGAACACCCTG
ATCCAATAGTCCAACTACACCCGGGCCACAGCCCCTGGAGGTGACTGTGTTTCCCAAAGA
TCCTGTGGAGCTGGGCCAGCCCAACACCTTCTTCTGCCATGTTGATAAGTTCTTCCCTTC
CGTGCTCAATGGGACATGGCTATGCAGTGGGCAGCCAGTCAATGAGGATGTTGCTGAGAC
CATCTTCCTGCCCAGCACAGAATTCAGATTCCACAAATTCCACTACCTGACCTTCGTGCC
CTCAGCTGAGGACCTCTATGACTGTAAGGTGGAGCGCTGGGGCCTGGAGGAGCCGCTCCT
CAAGCACTGGGAGGCCCAGGAGGTGGTCCAGGTGCCTGAGATGATGAGCCTGTGGTGTGT
GTCCTGGGCCTGGCCGAGGGCCTGGCAGGCGTCATGGCTGTCACTGTCATCCTGAAGACC
ATGTGTTCTGGCAGCATCCCTGGGTGCAGTGGTCCCTGTGA
