# Supplementary material for: The Marine Mammal Class II Major Histocompatibility Complex Organization
Source: Front Immunol. 2019 Apr 4;10:696. doi: 10.3389/fimmu.2019.00696 (PMC6459222; doi:10.3389/fimmu.2019.00696)
Supplement: Supplementary file 3 [file Data_Sheet_1.ZIP › File S2 - Fasta from reannotated sequences/DP Beta/Chas-DPB LOC102822934 reannotation - LOC102822934 CDS.fasta]

>Chas-DPB LOC102822934 reannotation - LOC102822934 CDS
ATGGTCACTTGGACACTGGCTCTGACAGTGTTACTGATGATGCTGAGCAGTCCCATGGTC
CAGGGCAGGGCCACTCCAGAGAACTACCTGATCCAGGGACCCCAGGATTGCTATGAGTTC
AACGGGACCCACCGCTACATCGACAGATACATCTACAACCGGGAGGAGCACGCGCACTTC
GACAGCGACCTGGGGAAGTTCGTGGCGCTGACGGAGCTGGGGCGGCCTGACGCCGAGAAC
TGGAACAGCCAGGAGGAGGTCCTGGAGCGGAAGCGGGCCGCTGTGGACACGTTCTGCAGA
CACAACTACGAGCTGGACGAGAAGGTCACCATGAAGCGCCGAGTTAAGCCGAATGTGAAC
GTCTCCCCCTCCAAGAAGGGGCCCCTGCAGCACCACAACCTGCTTGTCTGTCACGTGACA
GATTTCTATCCAGGCTCCATTGAGGTCCGGTGGTTCCGGAATGGGCAGGAGGAAACAACT
GGGGTTGTGTCCACTGGACTGATCCGTAATGGAGACTGGACCTTCCAGATCCTGGTGATG
CTGGAGATGATCCCTCAGCAGGGTGACGTCTATGTCTGCCACGTGGACCATCCCAGCCTG
GACAGTCCTGTCACTGTGGAATGGAGGGCACAATCTGATTCTACCAAAGGCAAGATGCTG
ACCGGAGTTGGGGGATTTGTGCTGGGGTTCATCATCTTTGGAGTGGGCATCTTCATGCAT
AAGAGAAGCATGAAAGTTCAACAAAGATCTCGATAA
