# Supplementary material for: The Marine Mammal Class II Major Histocompatibility Complex Organization
Source: Front Immunol. 2019 Apr 4;10:696. doi: 10.3389/fimmu.2019.00696 (PMC6459222; doi:10.3389/fimmu.2019.00696)
Supplement: Supplementary file 3 [file Data_Sheet_1.ZIP › File S2 - Fasta from reannotated sequences/DP Beta/DLA-DPBp_newlocus1_nt reannotation - newlocus1_nt CDS.fasta]

>DLA-DPBp_newlocus1_nt_-_DLA-DPBp_newlocus1_nt_reannotation Canis lupus familiaris breed boxer chromosome 12, CanFam3.1, whole genome shotgun sequence
TCAAGCCTAAAGTGAACATCTCCCCTTTGAAGAATGGACCTCTATAGCACCTGAGCCTTCTTGTCTACCATGTGACAGATTTCTATCCAGGCTACATTCAACCCCACTGGTTCCTGAATGGACAGCAGGAAAACAGCTAGAGTTATGTCCACCAACCTGATCCTAATAAAGACTGGATCTTCCAGATCCTGGTGATACTGGCAATGACCCTTCACCAGAGAGATGGCTACACTTGCCAAGTAGAGCACCCCAGCCTGGATGGTCCTGTCACTGTGGAGTGGATGAGATACACAGATTCTGCTCAGAGAAATACTGGCTAGACTCTCAGGCTTTGTGCTGGGGCTCATCTTCCTTGTAGTGAGCATCTGAGTGCATACTAGGAGCAAGAGAG
