# Supplementary material for: The Marine Mammal Class II Major Histocompatibility Complex Organization
Source: Front Immunol. 2019 Apr 4;10:696. doi: 10.3389/fimmu.2019.00696 (PMC6459222; doi:10.3389/fimmu.2019.00696)
Supplement: Supplementary file 3 [file Data_Sheet_1.ZIP › File S2 - Fasta from reannotated sequences/DP Beta/Eqca-DPBp_newlocus1_nt - newlocus1 CDS.fasta]

>Eqca-DPBp_newlocus1_nt_-_newlocus1 Equus caballus isolate Twilight breed thoroughbred chromosome 20, EquCab3.0, whole genome shotgun sequence
GGGACCGGCGCTTGGTGGACAGCGTCATCTACAACCCGGAGGAGCGCGCGCTGCCACGGCGGCGCGGGGAGCACCGGGCGACCACCGAGCGGGTCCAGCCTAAAGTGAGTGTCTCCCGCTCCCAGAAGGGCCCCTGCAGCGCCCCAACCTGCTTGTCTGCCATGCGACCGACTTCTATCTGGGCAACTTTCAAGTCCGCTGGTTTCTGAATGGACAGGAGGAAACAGCTGGGATTGTGTCCACCAACATGACCCATAATGGAGATTGGACGTTCCAGATTCTGGTGATGCTGAAATTACCCCCAAGCGGGGAGACACCCACACCTGCCACGTGGAGCACTCCAGCCTGGACAGTCCTGTCACCATGGAGTAGCAGACACAGTCTGATTCTGCCTGGAGAAAGATGCTGGCTGGAATCCTTGGCTTTGTGCTTCGGTTCATCTTCCTTGTAGTGGGCATCTCTGTGCACATGAGGAGCAAGAAAG
