# Supplementary material for: The Marine Mammal Class II Major Histocompatibility Complex Organization
Source: Front Immunol. 2019 Apr 4;10:696. doi: 10.3389/fimmu.2019.00696 (PMC6459222; doi:10.3389/fimmu.2019.00696)
Supplement: Supplementary file 3 [file Data_Sheet_1.ZIP › File S2 - Fasta from reannotated sequences/DP Beta/Oraf-DPB LOC103195797 reannotation - LOC103195797 CDS.fasta]

>Oraf-DPB LOC103195797 reannotation - LOC103195797 CDS
ATGATGGTCCTGCAGGTGCCTGAGGCCCTCTGGACACCAGCTCTGACAGTGTTACTGGTG
GTGCTGAGCTATCCCATGGTCCAGGGCAGGGCTACTCCAGAGAATTACGTGTACCAGGTA
AGGTACGACTGCTACGCGTTGAACGGGACTCAGCGCTTCGTGATGAGAGACATCTATAAC
CAGGAGGAGGACGTGCGATTCGACAGCGACGCGGGGGAGTTCGTGGCGGTGACGGAGCTG
GGGCGGCGGTCCGCCGAGCACTGGAACAGCCAGAAGGACCTCCTGGAGCGGATGCGGACC
GCATTGGACACGATGTGCAGGCACAACCACGAGCTGAACGAGATCGGCCCCATGAAGCGC
CGAGTCCAGCCTAGAGTGACTGTCTCCCCCACCAAGAAGGGGCCCCTGGAACACCACAAC
CTGCTGGTCTGCCACGTGACAGATTTCTATCCAGGAGGCATTCAAGTCCAGTGGTTCCGG
AATGGACAGGAGGAAACAGCTGGGGTTGTGTCCACCGACCTGATCCGAAATGGAGACTGG
ACCTTCCAAATCCTGGTGATGCTGGAAATGATCCCCCATCAGGGGGATGTCTACACCTGC
CATGTGGAGCATTCCAGCCTGGACAGTCCTGTCACCGTGGAGTGGAAGGCACAGTCTGAT
TCTTCCCAAAGCAAAATGCTGACTGGAGTCGGGGGATTTGTGCTGGGGTCCATCATCCTT
GGAGTTGGCATCTTCATGCATAAGAGAAGCAAGAAAGTTCAACGAGGATCTCGATAA
