# Supplementary material for: The Marine Mammal Class II Major Histocompatibility Complex Organization
Source: Front Immunol. 2019 Apr 4;10:696. doi: 10.3389/fimmu.2019.00696 (PMC6459222; doi:10.3389/fimmu.2019.00696)
Supplement: Supplementary file 3 [file Data_Sheet_1.ZIP › File S2 - Fasta from reannotated sequences/DP Beta/Trma-DPB LOC101342567 reannotation - LOC101342567 CDS.fasta]

>Trma-DPB LOC101342567 reannotation - LOC101342567 CDS
ATGATGGTCCTGCATGTCTCCGAGGCCCCCTGGACAGCAGCTGTGACAGTGTTACTGATG
GTGCTGAGCAATCCCATGGTCCAGGGCAGGGCTACTCCAGAGAATTACATGGTTCAGGCA
CGGCACGACTGCTACGCGTTTAACGGGACGCAGCGCTACGTGAACACATACAGCTATAAC
CGGGAGGAGTTCCTGCGCTTCGACAGCGAGGTGGGGGAGTACGTGGCGGTGACGGAGCTG
GGGCGGCGGGTCGCCGAGTCCTGGAACAGCCAGAAGGACTACATGGAGATTAGACGGGCG
GAGAAGAACACGCTGTGCAGACACAACTACGAGCTGGGTGCGCCCGTCCTCCTGAATCGC
CGAGTCCAGCCTAAAGTGAACATCTCCCCTTCCAAGAGGGGGCCGCTACAGCACCACAAC
CTGCTTGTCTGCCATGTGACAGATTTCTATCCAGGCAGCATTCAAATCCGGTGGTTCCGG
AATGGACATGAAGAAACAGCTGGGATTGTGTCCACCGATCTGGTCCATAATGGAGACTGG
ACCTTCCAGATCTTGGTGATGCTGGAAATGACCCCCCAGCAGGGCGATGTCTATACCTGC
CATGTGGAGCACCCCAGCCTGGATAGTCCTGTCACCGTGGAGTGGAAGGCAGAGTCTGAT
TCTGCCAAAAACAAAATGCTGACCGGAGTTGGGGGGTTTGTGCTGGGATTCATCACCCTT
GGAGTGGGTATCTTCATGCATAAGAGAAGCAAGAAAGTTCAACAAGGATCTCGATAA
