# Supplementary material for: The Marine Mammal Class II Major Histocompatibility Complex Organization
Source: Front Immunol. 2019 Apr 4;10:696. doi: 10.3389/fimmu.2019.00696 (PMC6459222; doi:10.3389/fimmu.2019.00696)
Supplement: Supplementary file 3 [file Data_Sheet_1.ZIP › File S2 - Fasta from reannotated sequences/DQ Beta/Dano-DQB LOC101435064 reannotation - LOC101435064 CDS.fasta]

>Dano-DQB LOC101435064 reannotation - LOC101435064 CDS
AGGACTTCGTGTTCCAGTTCAAGGGCATGTGCTACTTCACCAACGGGACCGAGCGGGTGC
GCCTTGTGACCAGATACGTCTACAACCGGGAGGAGTACGCGCGCTACGACAGCGACGTGG
GGGAGTACGTGGCCGTGACGGAGCACGGGCGGTGGACCGCCAAGCACTGGAACAGCCAGA
AGGACGTCCTGGAGGGGACGCGGGCGGCCGTGGACACGGTGTGCAGACACAACTACCGGA
ATGAAGAGAGCACCAATCTGCAGCGGAGAGTGGAGCCCACAGTGACCATCTCCCCCTCCA
AGACAGAGGCCCTGAACCACCACAACCTGCTGGTCTGCTCGGTGACAGACTTCTACCCAG
GCCAGGTCAAAGTCCAGTGGTTCCGGAATGACCAGGAGGAGACAGCCGGTGTTGTGTCGA
CCCCTGTAATTAGGAACGGGGACTGGACCTACCAGATCCTCGTGATGCTGGAAATGACTC
CCCAGCGGGGGGACGTCTACACCTGCCGTGTGGAGCACCCCAGCCTCCAGAGTCCACTCA
CAGTGCAGTGGCGGCCACAGTCTGAATCTGCCCAGAGCAAGCTGCTGAGCGGCGTTGGGG
GCTTCGTGCTGGGCCTGATCTTCCTCGGGCTGGGCCTTTTCGTCCATCGTAGGAGTCAGA
AAGGATCTCGAGGGCCTCCACCCACAGGGCTCCTGCACTGA
