# Supplementary material for: The Marine Mammal Class II Major Histocompatibility Complex Organization
Source: Front Immunol. 2019 Apr 4;10:696. doi: 10.3389/fimmu.2019.00696 (PMC6459222; doi:10.3389/fimmu.2019.00696)
Supplement: Supplementary file 3 [file Data_Sheet_1.ZIP › File S2 - Fasta from reannotated sequences/DQ Beta/Eled-DQB LOC102871546 reannotation - LOC102871546 CDS.fasta]

>Eled-DQB LOC102871546 reannotation - LOC102871546 CDS
ATGTCTGAGAAGATGGCTTTGCAGATTCCCAGAGGCCTTTGGAACACAGCTGTGATGGTG
ATGCTGATGGTGCTGAGCACCCCGAAGATTGAGGGCAGAGACACTCCAAAGGATTTCGTG
TTCCAGTTTAAGGGCTTGTGCTACTTCACCAACGGGACGGAGCAGGTGAGGAGTGTGACA
AGATACGTGTATAACCGGGAGGAGTACGTGCGCTTCGACAGCGACGTGGACGAGTACAGG
GCGGTGACGCCGCTGGGGCGGCCGGACGCAGAGTACTACAACAGCCAGAAGGACATCCTG
GAGCAGACGAGGGCGGAGATAGAGACGGTGTGCAAACACAACTACCAGAACGAGATCCTC
ACGACCTTGCAGCGCCGAGTGGAGCCTATGGTGACTGTGTACCTGGCAAAGACAGAGGCC
TTGAACCACCACAACCTGCTCATCTGCTTGGTGACAGATTTCTATCCAAGTCAGATCAAA
GTCCAGTGGTTCCGGAATGACCAGGAGGAGTCAGCTGGTGTTGTGTCCACTCCTATTATT
AGGAATGGAGATTGGACTTACCAGATCCATGTGATGCTGGAAATTACTCCTCAGCGTGGA
GATGTCTACACCTGCCAAGTGGAGCACATCAGCCTCCAGAGCCCCATCACAGTGGAGTGG
CGGGTACAGCCTGAATCTGCCCAGAGCAAGATGCTGAGTGGTATTGGGGGCTTCATGCTG
GGACTGATCTTCCTTGGCCTGGGCTTCATCATCCATCGTAGGAGTCAGAAAGGACCTGCT
GGGCCTCCATCAACAGGGCTCCTGCACTGA
