# Supplementary material for: The Marine Mammal Class II Major Histocompatibility Complex Organization
Source: Front Immunol. 2019 Apr 4;10:696. doi: 10.3389/fimmu.2019.00696 (PMC6459222; doi:10.3389/fimmu.2019.00696)
Supplement: Supplementary file 3 [file Data_Sheet_1.ZIP › File S2 - Fasta from reannotated sequences/DQ Beta/Laob-DQB_newlocus1_IIa reannotation - newlocus1 CDS.fasta]

>Laob-DQB_newlocus1_IIa_-_LOC113631214_CDS Lagenorhynchus obliquidens isolate GAN/ISIS:26980383/991018 unplaced genomic scaffold, ASM367639v1 scaffold31, whole genome shotgun sequence
ATGTCTGGGACGGTGGCTCTGCAGATCCCCAGAGGCCTTTGGACAACAGCTGTGATGGTGATGCTGACGGTGCTGAGCACCCCAGAGGCTGAGGGCAGAGACTCTCCACAGGATTTCTTGTTCCGTCATATGTTCATGTGTTACTTCACCAACGGCACGGAGCGGGTGCGGTTCGTGGACAGATACATCTATAATCGGGAGGAGTTCGTGCGCTTCGACAGCGACGTGGACGACTTCCGGGCGGTGACCGAGCTGGGCCGGCGGACCGCCGAGTACTGGAACAGCCAGGAGGACATCCTGGAGGAGGAACGGGCCGCGCTGGACACGGTGTGCAGACACAACTACAGGGTTGATGAGACCTTCACGGTGCAGCGGCGAGTGGAACCTACAGTGACCATCTCCCCATCCAGGACAGAGGCTCTAAACCACCACAACCTGCTGGTCTGCTCGGTGACAGATTTCTATCCAGGCCAGATCAAAGTTCGGTGGTTCCGGAATGACCAGGAGGAGACAGCTGGCGTTGTGTCCACCCCTCTTATTAGAAATGGGGACTGGACCTTCCAGATGCTTGTGATGCTGGAAATGACTCCCCAGCAAGGAGATGTCTACACCTGCCATGTGGAGCACCCCAGCCTCCAGAGTCCCATCATGGTGGAGTGGTGGGCACAGTCTGGATCCGCCCAGAGCAAGATGCTGAGTGGTGTTGGGGGCTTTGTGCTGGGGCTGATCTTCCTCGGGCTGGGTCTCATCATCCGTCACAGGAGCCAGAAGGGACCTCCTGGGCCTCCACCAGCAGGGCACTGA
