# Supplementary material for: The Marine Mammal Class II Major Histocompatibility Complex Organization
Source: Front Immunol. 2019 Apr 4;10:696. doi: 10.3389/fimmu.2019.00696 (PMC6459222; doi:10.3389/fimmu.2019.00696)
Supplement: Supplementary file 3 [file Data_Sheet_1.ZIP › File S2 - Fasta from reannotated sequences/DQ Beta/Loaf-DQB LOC100674104 reannotation - LOC100674104 CDS.fasta]

>Loaf-DQB LOC100674104 reannotation - LOC100674104 CDS
ATGTGTGAGAAGATGGCTCTGCACACCCCCAGGGGCCTTTGGACAGCAGCTGCGATGATC
GTGCTGATGCTGAGCACCCCGATGACTGAGGGCAGAGACTCTCCAGTGGCGCCTGAAGTG
ACCATCTCTCCAGCCAGGACAGAGACCGTAAACCACCACAACCTGCTGGTCTGCACAGTG
ACAGATTTCTATCCAGGCCAAGTCAAAGTCCGGTGGTTTCGGAATGACCAGGAGGAGACA
GCTGGCGTTGTGTCCACTCCCCTTATTAGGAATGGGGACTGGACCTTCCAGATCCTTGTG
ATGCTGGAAATGACTCCCCAGCGTGGAGATGTCTACACCTGCCACGTAGAGCACCCCAGC
CTCCAGAGCCCCATTGTGGTGGAGTGGCGGGCACAGTCTGAATCTGCCCAGAGCAAGATG
CTGAGTGGTGTCGGAGGCTTTGTGCTGGGGCTGGTCTTCCTTGGGCTGGGCCTTATCATC
CATCACAGGAGCCAGAAGGGACTTCGTGAGTCTCCACCAACAGGGCTCCTGCGCTGA
