# Supplementary material for: The Marine Mammal Class II Major Histocompatibility Complex Organization
Source: Front Immunol. 2019 Apr 4;10:696. doi: 10.3389/fimmu.2019.00696 (PMC6459222; doi:10.3389/fimmu.2019.00696)
Supplement: Supplementary file 3 [file Data_Sheet_1.ZIP › File S2 - Fasta from reannotated sequences/DQ Beta/Loaf-DQB pseudo LOC100668794 reannotation - LOC100668794 CDS.fasta]

>Loaf-DQB pseudo LOC100668794 reannotation - LOC100668794 CDS
ATGTGTGAGAAGATGGCTCTGCAGATCCCCAGAGGCTTTTGGACAGCAGTTGTGATGGTC
ACGCTGATGCTGCTGAGCATCCAGAAGGCTGAGAGCAGAGACTCTCCAAAGGATTTCGTG
GTCCAGGACAAGTTCCTGTGCTACTTCACCAATGGGACGGAGCAGGTGTGGCTTGTGGAG
AGATCCATCTACAACCGGGAGGAGATCCTGCGCTTTGACAGCGACTTGGGGAAGTTCCTG
GCGCTGACACCACTGGGGCTGCAGGCCTCCGAGTACTGGAACAGCCAGAAGGACGTGCTG
GAGGAGAGACGGGCCTATGTGGACACGCTATGCAGAACCAATTACCAGGGTGATGAGAGC
TTCACGGTGCAGCGGCGGCTGGAGCCTCATGTGACCATCTCTCCAGCCAAGACAGAGATT
CTAAACCACCACAACCTGCTGATCTGCTCAGTGACAGATTTCTATCCAGGCCATGTCAAA
GTCCGGTGGTTTCGGAATGACCAGGAGGAGACGGCTGGCATTGTGTCCACTCCCCTTATT
AGGAATGGGGACTGGACCTTCCAGATTCTTGTGATGCTGGAAGTGACTCTCCAGCATGGA
GATGTCTACATCTGCCAAGTAGAACACCCCAGCCTCCAGAGCCCCATCGTGGTGGAGTGG
CGAACACAGTCTGAATCTGCCCAGAGTAAGATACTGACTGGTATTAGAGGCTTTGTGCTG
GGGCTGACCTTCCTTGGGCTGGGCCTTACCATCCATCATAGGAACCAGAAAGAGACCTTG
TGGGCCTCCCCAACAGGGCTCCTGCACTGA
