# Supplementary material for: The Marine Mammal Class II Major Histocompatibility Complex Organization
Source: Front Immunol. 2019 Apr 4;10:696. doi: 10.3389/fimmu.2019.00696 (PMC6459222; doi:10.3389/fimmu.2019.00696)
Supplement: Supplementary file 3 [file Data_Sheet_1.ZIP › File S2 - Fasta from reannotated sequences/DQ Beta/Neas-DQB_LOC112406849_IIa reannotation - LOC112406849 CDS.fasta]

>Neas-DQB_LOC112406849_IIa_-_LOC112406849_CDS Neophocaena asiaeorientalis asiaeorientalis breed wild unplaced genomic scaffold, Neophocaena_asiaeorientalis_V1 scaffold962, whole genome shotgun sequence
ATGTCTGGGACGGTGGCTCTGCAGATCCCCAGAGGCCTTTGGACAACAGCTGTGATGGTGATGCTGACGGTGCTGAGCACCCCAGAGGCTGAGGGCAGAGACTCTCCACAGGATTTCTTGTTCCGTCATATGGGCCTGTGTTACTTCACCAACGGCACGGAGCGGGTGCGGTTCGTGGAAAGATACATCTATAACCGGGAGGAGTTCGTGCGCTTCGACAGCGACGTGGGCGAGTACCGGGCGGTGACCGAGCTGGGCCGGCCGGACGCCAAGTACTGGAACGGCCAGAAGGACATCCTGGAGCAGAATCGGGCCGAGCTGGACACGGTGTGCAGACACAACTACAGGATTTATAAGACCTTCACGGTGCAGCGGCGAGTGGAACCTACAGTGACCATCTCCCCATCCAGGACAGAGGCTCTAAACCACCACAACCTGCTGGTCTGCTCGGTGACAGATTTCTATCCAGGCCAGATCAAAGTTCGGTGGTTCCGGAATGACCAGGAGGAGACAGCTGGCGTTGTGTCCACCCCTCTTATTAGAAATGGGGACTGGACCTTCCAGATGCTTGTGATGCTGGAAATGACTCCCCAGCCAGGAGATGTCTACACCTGCCATGTGGAGCACCCCAGCCTCCAGAGTCCCATCATGGTGGAGTGGTGGGCACAGTCTGGATCTGCCCAGAGCAAGATGCTGAGTGGTGTTGGGGGCTTTGTGCTGGGGCTGATCTTCCTCGGGCTGGGTCTCATCATCCGTCACAGGAGCCAGAAGGGACCTCGTGGGCCTCCACCAGCAGGGCACTGA
