# Supplementary material for: The Marine Mammal Class II Major Histocompatibility Complex Organization
Source: Front Immunol. 2019 Apr 4;10:696. doi: 10.3389/fimmu.2019.00696 (PMC6459222; doi:10.3389/fimmu.2019.00696)
Supplement: Supplementary file 3 [file Data_Sheet_1.ZIP › File S2 - Fasta from reannotated sequences/DQ Beta/Phca-DQB_LOC102976012_IIa - reannotation.fasta]

>Phca-DQB_LOC102976012_IIa_-_reannotation Physeter catodon isolate SW-GA unplaced genomic scaffold, ASM283717v1 scaffold32, whole genome shotgun sequence
ATGTCTGGGACGGTGGCTCTGCAGATCCCCAGCGGCCTTTGGACAACAGCTGTGATGGTGATGCTGACGGTGCTGAGCACGCCAGGGGCTAAGGGCAGAGACTCTCCACAGGATTTCGTGGTCCAGCATATGGGCGTGTGTTACTTCACCAACGGCACGGAGCGGGTGCGGTACGTGACCAGATACATCTATAACCGGGAGGAGCACGTGCGCTTCGACAGCGACGTGGGCGAGTACCGGGCGGTGACCGAGCTGGGCCGGCCGGACGCCGAGTACTGGAACAGCCAGAAGGACATCCTGGAGCGGACACGGGCCGAGCTGGACACGGTGTGCATACACAACTACGGGGTTGTGGAGAGCTTCACGGTGCAGCGGCGAGTGGAACCTACAGTGACCATCTCCCCATCTAAGACAGAGGCTCTAAACCACCACAACCTGCTGGTCTGCTCGGTGGCAGATTTCTATCCAGGCCAGATCAAAGTTCGGTGGTTCCGGAATGACCAGGAGGAGACAGCTGGCATTGTGTCCACCCCTCTTATTAGAAATGGGGACTGGACCTTCCAGATGCTTGTGATGCTGGAAATGACTCCCCAGCAAGGAGATATCTACACCTGCCGTGTGGAGCACCCCAGCCTCCAGAGCCCCATCACGGTGGAGTGGCGGGCACAGTCTGGATCTGCCCAGAGCAAGATGCTGAGTGGTGTTGGGGGCTTTGTGCTGGGGCTGATCTTCCTCGGGCTGGGCCTCATCATCCGTCACAGGAGCCAGAAGGGGCTCGTGCACTGA
