# Supplementary material for: The Marine Mammal Class II Major Histocompatibility Complex Organization
Source: Front Immunol. 2019 Apr 4;10:696. doi: 10.3389/fimmu.2019.00696 (PMC6459222; doi:10.3389/fimmu.2019.00696)
Supplement: Supplementary file 3 [file Data_Sheet_1.ZIP › File S2 - Fasta from reannotated sequences/DQ Beta/Trma-DQB pseudo LOC105756992 reannotation - LOC105756992 CDS.fasta]

>Trma-DQB pseudo LOC105756992 reannotation - LOC105756992 CDS
ATGGCTCTGCAGATCCTCAGAGGACTCATGACAGCAGCTGTGATGGTGATGCTGATGGTG
CTGAGCACCTCCATGGCCCAGGATGGAGACACCCCACAGGAGGTTTTCCTGTTCCAGGCA
AAGGCTGATTGCTACTTCACCAACAGCACGGAGCGGGTGCCGCACGTCCACAGGTACATG
TATAACCGGGAGAAGTTCGCACGCTTCGATAGCAACGTGGGGGAGTTCGTGGCGCTGACA
GAACAGGGGCGTCCTCAAGCCCAGTATTGGAAGAGCCAAAAGGACGGCCTGGAGAGGGAG
CAGGCTTTCCCGTACACTGCGTGCAGAGGCAGCTACAAGCAATTTATGCCATACACAGTG
CAGCGGCGAGGGAGCCTAAAGTGGCTGTCTCCCTGGCCAGACAGAGGCCCTAAACCATCA
CAACCTGCTGGTCTGCTCGTTGGCAGATTTCTGTCCAGGCCAGGTCAAAGTCTAGAGGTT
TTGGAATGACCAACAAGAGACAGCTGGTGGACACTCCCCTTATTAGGAATGGAGACTGGA
CCTTCCAGATCCATGTGATGTTGAAAATGACTCCTCAGAATGGAGATGTCTACACCTGCC
ATGTACAGCACCCCAGACTCCAGAGTCCCCTCACGGTGGAGTGAGCACAGTCTGCATCTG
CACAGAGCAAGGTGCTGAGTGGTGTTGGAGGTTTTGTGCTGTGGATTATCTCTCTTGGGA
TGGGCCTTATCAT
