# Supplementary material for: The Marine Mammal Class II Major Histocompatibility Complex Organization
Source: Front Immunol. 2019 Apr 4;10:696. doi: 10.3389/fimmu.2019.00696 (PMC6459222; doi:10.3389/fimmu.2019.00696)
Supplement: Supplementary file 3 [file Data_Sheet_1.ZIP › File S2 - Fasta from reannotated sequences/DR Alpha/Caur-DRA_LOC112818136 reannotation - LOC112818136 CDS.fasta]

>Caur-DRA_LOC112818136_reannotation_-_LOC112818136_CDS Callorhinus ursinus isolate GAN/ISIS: 27379988/994484 unplaced genomic scaffold, ASM326570v1 scaffold101551, whole genome shotgun sequence
ATGGCCATAAGTGGAGCCCCAGTGCTAGGATTTTTCATCATGGCTTTACTGATGGGTCCCCAGGAATCATGGGCTATCAAAGAGGACCATGTGATCATCCAGGCTGAGTTCTATCTGACCCCTGACCCATCAGGAGAGTTCATGTTTGACTTCGATGGTGATGAGATTTTCCACGTGGATATGGAGAAAAAGGAGACAGTGTGGCGGCTGGAAGAATTTGGACGTTTTGCCAGCTTTGAGGCCCAGGGTGCCTTGGCCAACATAGCTGTGGACAAAGCTAACCTGGACATCATGATAAAGCGCTCCAACCACACCCCGAACACCAATG
