# Supplementary material for: The Marine Mammal Class II Major Histocompatibility Complex Organization
Source: Front Immunol. 2019 Apr 4;10:696. doi: 10.3389/fimmu.2019.00696 (PMC6459222; doi:10.3389/fimmu.2019.00696)
Supplement: Supplementary file 3 [file Data_Sheet_1.ZIP › File S2 - Fasta from reannotated sequences/DR Alpha/Ecte-DRA LOC101639035 reannotation - LOC101639035 CDS.fasta]

>Ecte-DRA LOC101639035 reannotation - LOC101639035 CDS
ATGAAGACAACGGCCCTAGGTGGAGTCCGGGGATTTTTCATCTGGGCTCTCTTGATGATC
CCTCGGGAATCACAAGCTATCAAAGCGGACCATGTGATCATCCAGGCCGAGTTCTACCAG
AGCCCAGACCAATCAGGCGAGTTTATGTTTGACTTTGATGGTGACGAGATTTTCCACGTG
GACATGGGCAAGAAGGAGACCGTCTGGAGACTTAAGGAGTTTGAACGTTTTGCCAGCTTT
GAGGCTCAAGGTGCCTTGGCCAACATAGCTGTGGACAAAGCCAACCTGGACATCATGAAG
AAACGCTCCAACAACACTCCCATCGTCAATGTACCTCCAGAAGTGACTGTGCTTTTGCAC
GACGTCGTGGAAGCTGAACAGCCCAACATCCTCATCTGTTTTGTTGACAAATTCACCCCC
CCGGTGCTCAAAGTCACCTGGCTTAAAAATGGAGCACCCGTCACCACAGGAGTGTCCGAG
ACCGTCTTCCTGCCCAGGGACGACCACCTGTTCCGCAAGTTCTTCTATCTCCCCTTCCTG
CCCTCGGCAGAGGACTACTACGACTGCCAGGTGGAACACTGGGGTCTCGACACGCCGATT
CTCAAGCACTGGGAGTTTGAAGCACCAACGCCTTTCCCAGAGACAACAGAGAACGTGGTG
TGCATCCTAGGCCTGGTCGTGGGTCTGGTGGGCATCATCGTTGGTAGCCTCCTCATCATC
AAGGGTGTCCGCAAAGGCAATGCTGTTGAACGTCCCCGTGGGCCTCTGTGA
