# Supplementary material for: The Marine Mammal Class II Major Histocompatibility Complex Organization
Source: Front Immunol. 2019 Apr 4;10:696. doi: 10.3389/fimmu.2019.00696 (PMC6459222; doi:10.3389/fimmu.2019.00696)
Supplement: Supplementary file 3 [file Data_Sheet_1.ZIP › File S2 - Fasta from reannotated sequences/DR Alpha/Loaf-DRA pseudo LOC100665576 reannotation - LOC100665576 CDS.fasta]

>Loaf-DRA pseudo LOC100665576 reannotation - LOC100665576 CDS
TCAGAGGAGCCCGTGACCATCCAGGCTGAGTTCTATCTGAGCCCCAATCAGCTGAGTTTA
TGCTTGACTTTGATGGTGATGAGATTTTCCATGTGACTATGGAAAAGAAGGAGACAGTCT
GGTGGCTTAAAGAATTTGAACATTTTGTCAGCTTTGAGGCTCAGAGTGCACTGGCCGATA
TAGTTGTGGACAAAGCCAACCTGGATGTCATGATGAATCACTCCAACCACACACCGAACA
TCAGTGAATCTCCAGAAGGGACACTGCTTTTGAACAGCCCTGCAGAATTTGTATAACCCA
ACATCCTCATCTGTTTTGTTGACAAATTCTCCCCACCAACGCTCAAAGTCACAAGGCTTA
AAAATGGAAAACCTGTTATCACAGGAATTTCAGAGACAGTCTTCCTGCCAAGGGAAGACC
ACTTTTCCTCCAAGTTCTACTATCTCCCCTTCCTACCCTCAACAGAGGACTTCTGTGACT
GCCATGTGGATCACTGGGGACTCGACAAGGTGCTCCTCAAGCACGGGGCCAAATTCCTCC
CAGAGACAACAGAGAACCTGTTTCCTAAAGCAGGATGTCAGTTTGGCAGCATTTCCAGAG
CTGGCTCCATTGGTGTTAGCACAGCATTTCATGCAGTAGAAATCTCATGGAGTCCAATGC
CTGTTTTAGCTTCTGCAGTCTGA
