# Supplementary material for: The Marine Mammal Class II Major Histocompatibility Complex Organization
Source: Front Immunol. 2019 Apr 4;10:696. doi: 10.3389/fimmu.2019.00696 (PMC6459222; doi:10.3389/fimmu.2019.00696)
Supplement: Supplementary file 3 [file Data_Sheet_1.ZIP › File S2 - Fasta from reannotated sequences/DR Alpha/Loaf-DRA pseudo LOC100667002 reannotation - LOC100667002 CDS.fasta]

>Loaf-DRA pseudo LOC100667002 reannotation - LOC100667002 CDS
AGAAGCATGTGATCATCCACGCCGAGCTCTATCTGAGCCCCAGTCAATCAGGTGAGTTTA
TGCTTGACTTTGATGATCATGAGATTTTCCATGTGAATATGGAAAAGAAGGAGACAGCCT
GGTGGCTTAAGGAATTTGAACGTTTTGCCAGCTTTGAGGCTCAGAGTGCATTGGCCAATA
TAGCTGTGGACAAAGCCAATCTGGACGTCATGATGAAACGCTTCAACTATGCACTAAACA
TCAATGAATCTCCAGAATGGACACTGCTTTTGAATAGCCCTGCAGAATTTCTACAGCCCA
ACATCCTCATCTGTTTTGTTGACAAATTCTCCCCACTGATGCTCAAAGTCACAAGGCTTA
AAAATGGAAAACCTGTTATCACAGGGGTTTCAGAGACATTATTCCTGCCCAGGGAAGACC
ACTTTTTCTGCAAGTTCTACTATCTCCCCTTCCTACCCTCAACAGAGGACTTCTGTGACT
GCCGGGTAGATCAGTGGGGACTCGACAAGCTGCTCCTCAAGCACTGGGAGTTTGAAATGC
CAAATCCCTNCCCTGACACAACAGAGAATCTGGTGTGCATCCTGGGCCGGGTTGTGGGTG
TGGTGGGCATCATTGTTGGTACCATCTTCATCATCAAGGGCATGTGCAAAGGCAATGCCG
TTGAATACTTAGGGCTTCTGTGA
