# Supplementary material for: The Marine Mammal Class II Major Histocompatibility Complex Organization
Source: Front Immunol. 2019 Apr 4;10:696. doi: 10.3389/fimmu.2019.00696 (PMC6459222; doi:10.3389/fimmu.2019.00696)
Supplement: Supplementary file 3 [file Data_Sheet_1.ZIP › File S2 - Fasta from reannotated sequences/DR Alpha/Odro-DRA_LOC101380534 reannotation - LOC101380534 CDS.fasta]

>Odro-DRA_LOC101380534_reannotation_-_LOC101380534_CDS LOC101380534: HLA class II histocompatibility antigen, DR alpha chain-like
CCCCGTGGAACTGGGAGAGCCCAACACCCTCATCTGTTTCATCGACAAGTTCTCCCCACCAGTGATCAATGTCACGTGGCTTCGAAATGGAAACCCTGTCACCACAGGAGTGTCTGAGACAGTCTTCCTGCCCAGGGAAGACCACCTTTTCCGCAAGTTCCACTATCTCCCCTTCCTGCCCTCAGCCGACGATGTCTATGACTGCAAGGTGGAGCACTGGGGTTTGGACAAGCCTCTTCTTAAACACTGGGAGTTTGAAGCACCAACCCCCCTCCCAGAGACAAAAGAGAATGTGGTGTGTGCCCTGGGCCTGGTTGTGGGTCTGGTTGGCATCATTGTCGGAACCATCTTCATCATCAAGGGCATGCGCAAGGTCAATGCTGGTGAACGCCGAGGGCCTCTGTGA
