# Supplementary material for: The Marine Mammal Class II Major Histocompatibility Complex Organization
Source: Front Immunol. 2019 Apr 4;10:696. doi: 10.3389/fimmu.2019.00696 (PMC6459222; doi:10.3389/fimmu.2019.00696)
Supplement: Supplementary file 3 [file Data_Sheet_1.ZIP › File S2 - Fasta from reannotated sequences/DR Beta/Baac-DRB LOC103007535 reannotation - LOC103007535 CDS.fasta]

>Balaenoptera_acutorostrata_scammoni_LOC103007535_-_103007535_-_LOC103007535_CDS_reannotation LOC103007535: DLA class II histocompatibility antigen, DR-1 beta chain-like
ATGGTGTCTCTGTATTTCTCCGGAGGCTCCTGGATGGCAGCTCTGACAGTGATACTGATGGTGCTGAGCCCTCCCCTGGCCTGGGCCAGGGAGACCCAACAGGATTTCCTGTACCAGTTTAAGGGCTACTGTTACTTCACCAACGGCACGGAGCGGGTGCGGTACGTGACCAGATACATCTATAACCGGGAGGAGTACGCGCGCTTCGACAGCGACGTGGGCGAGTACCGGGCGGTGAGCGAGCTGGGCCGGCCGGACGCCAAGTACTGGAACAGCCAGAAGGACGTGGCGCCTACAGTGACTGTGTATCCTGCAAAGACACAGCCCCTGCAGCACCACAACCTCCTGGTCTGCTCTGTGAATGGTTTCTATCCAGGCCACATTGAAGTCAGGTGGTTCCGGAACGGCCAGGAAGAGGAGGCTGGGGTGGTGTCCACAGGCCTGATCCCTAATGGGGACTGGACCTTCCAGACCATGGTGATGCTTGAAACAGTCCCTCAGAGTGGAGAGGTCTACACCTGCCATGTGGAGCACCCCAGCCGGACGAGCCCTCTCACAGTGGAATGGAGGGCACAGTCTGAATCTGCTCAGAGCAAGATGATGAGTGGAATCGGAGGCTTTGTTCTGGGTCTGCTCTTCCTTGGGGTGGGGCTGTTCATCTACTTCAGGAATCAGAAAGGACACTCTGGACTTCAGCCAACAGGACTCCTGAGCTGA
