# Supplementary material for: The Marine Mammal Class II Major Histocompatibility Complex Organization
Source: Front Immunol. 2019 Apr 4;10:696. doi: 10.3389/fimmu.2019.00696 (PMC6459222; doi:10.3389/fimmu.2019.00696)
Supplement: Supplementary file 3 [file Data_Sheet_1.ZIP › File S2 - Fasta from reannotated sequences/DR Beta/Chas-DRB LOC102830563 reannotation - LOC102830563 CDS.fasta]

>Chas-DRB LOC102830563 reannotation - LOC102830563 CDS
ATGATCCTGATGGTGCTGAGCCCTCCTCTGGCTTTGTCCAGGGACAACCAACCGCGTTTC
CTGGAACAGGGTAAGGCTGAGTGTCACTTCACCAACGGGACGGAGCGGGTGCGGTTCCTG
GACAGATACATCCATAACCGGGAGGAGTACGTGCGCTTCGACAGCGACCTGGGGAAGTTG
GTGGCGGTGACGGAGCTGGGGCGGCCGAATACTGAGTACGGGAACCGCCGGGAGGACTAC
CTGGAGCAGGCGAGGGCCGCTGTGGACACGGTGTGCAGACACAACTACGGGATTTTTGAG
AGCTTCACGGTGCAGCGGAGAGTGGAGCCTCTGGTGACTGTGTATCCTTCAAAGACTGAG
CCCCTGAAACACCACACCCTCCTGGTCTGCTCTGTGAATGGCTTCTATCCAGGCCACATT
GAAGTCAGATGGTTCCGCAATGGCCAGGAAGAGGAGGCTGGGGTTGTCTCCACAGGCCTG
ATCCAGAATGGAGACTGGACCTTCCAGACCCTGGTGATGCTTGAAACCATTCCTCAGAGT
GGAGAGGTTTACACCTGCCACGTGGAGCACCCAAGCCTGACGAGCCCCATCACAGTGGAA
TGGAGAGCACAATCTGAATCTGCACAGAGCAAGATGCTGAGTGGAATCGGGGGCTTTGTT
CTGGGTCTGCTCTTCCTCGGGGCGGGGCTGTTCATCTACGTCAGGAATCAGAAAGGACAC
TCTGGACTTCAGCCAACAGGCCTCCTGAGCTGA
