# Supplementary material for: The Marine Mammal Class II Major Histocompatibility Complex Organization
Source: Front Immunol. 2019 Apr 4;10:696. doi: 10.3389/fimmu.2019.00696 (PMC6459222; doi:10.3389/fimmu.2019.00696)
Supplement: Supplementary file 3 [file Data_Sheet_1.ZIP › File S2 - Fasta from reannotated sequences/DR Beta/Dele-DRB LOC111178929 reannotation CDS.fasta]

>Dele-DRB_LOC111178929_reannotation_CDS Delphinapterus leucas isolate GAN/ISIS: 26980492/103006 unplaced genomic scaffold, ASM228892v2 scaffoldscaf27, whole genome shotgun sequence
GAGAATTTCCTGCTCCAGTTTAAGAGCTACTGTTACTTCACCAAGGGCACGGAGCGGGTGCGGTACATGACCAGACACATCTATAACGGGGAGGAGTACGTGCGCTTCGACAGCGACGTGGGCGAGTACCGGACGGTGACCGAGCTGGGCCGGCGGACCGCCGAGTACTGGAACAGCCAGAAGGACCTCCTGGAGCAGAAACAGGCCAAGGCGGACACGTACTGCAGGCACAACTACGGGGCTGTGGAGTGCTTCACGGTGCAGCGGCGAGTGGCGCCTACAGTGACTGTGTATCCTGCAAAGACACAGCCCCTGCAGCACCACAACCTCCTGGTCTGCTCTGTGAATGGTTTCTATCCAGGCCACATTGAAGTCAGGTGGTTCCGGAACGGCCAGGAAGAGGAGGCGGGGGTGGTCTCCACAGGCCTGATCCGAAATGGAGACTGGACCTTCCAGACCATGGTGATGCTTGAAACAGTCCCTCAGAGTGGAGAGGTCTACACCTGCCACGTGGAGCACCCCAGCCGGACCAGCCCTGTCACAGTGGAATGGAGGGCACAGTCTGAATGTGCTCAGAGCAAGATGCTGAGTGAAACTGGGGGCTTTGTTCTGGGTCTGCTCTTCCTTGGGGTGGGCCTGTTCATCTACTTCAGGAATCAGAAAGAACACCCCGCACTTCAGCCAACAGGACTCCTCCGCTGA
