# Supplementary material for: The Marine Mammal Class II Major Histocompatibility Complex Organization
Source: Front Immunol. 2019 Apr 4;10:696. doi: 10.3389/fimmu.2019.00696 (PMC6459222; doi:10.3389/fimmu.2019.00696)
Supplement: Supplementary file 3 [file Data_Sheet_1.ZIP › File S2 - Fasta from reannotated sequences/DR Beta/Laob-DRB LOC113631214 reannotation - LOC113631214 CDS.fasta]

>Laob-DRB_LOC113631214_reannotation_-_LOC113631214_CDS LOC113631214: DLA class II histocompatibility antigen, DR-1 beta chain-like
ATGGTGTCCCTGTATTTCTCCGGAGGCTCCTGGATGGCTGCTCTGACAGTGATACTGATGGTGCTGAGCCCTCCCCTTGCTTGGGCCAGGGAGACCCCATCACTTTTCATGAATCAGTTTAAGGCCGAGTGTCGTTTCTCTAATGGGACAGAGCGGGTGCGGTTCGTGGTGAGATGCACGTATAACCGGGAGGAGCTCGTGCGCTTCGACAGCGACGTGGGCGAGTTCCGGGCGGTGACCGAGCTGGGCCGGCCGGACGCCGAGTACTGGAACAGCCAGAAGGACCTCCTGGAGCGGCACCGGGCCGGGGTGGACACGTACTGCAGACACAACTACAGGGTTGGGGAGAGCTTCACGGTGCAGCGGCGAGTGGCGCCTACAGTGACTGTGTATCCTGCAAAGACACAGCCCCTGCAGCACCACAACCTCCTGGTCTGCTCTGTGAATGGTTTCTATCCAGGCCACGTTGAAGTCAGGTGGTTCCGGAACGGCCAGGAAGAGGAGGCAGGGGTGGTCTCCACAGGCCTGATCGCTAATGGAGACTGGACCTTCCAGACCATGGTGATGCTTGAAACAGTCCCTCAGAGTGGAGAGGTCTACACCTGCCACGTGGAGCACCCCAGCCGGACCAGCCCTGTCACAGTGGAATGGAGGGCACAGTCTGAATCTGCTCAGAGCAAGATGCTGAGTGGAATCGGGGCCTTTGTTCTGGGTCTGCTCTTCCTTGGGGTGGGGCTGTTCATCTACTTCAGGAATCAGAAAGGACACTCTGGACTTCAGCCAACAGGACTCCTAAACTGA
