# Supplementary material for: The Marine Mammal Class II Major Histocompatibility Complex Organization
Source: Front Immunol. 2019 Apr 4;10:696. doi: 10.3389/fimmu.2019.00696 (PMC6459222; doi:10.3389/fimmu.2019.00696)
Supplement: Supplementary file 3 [file Data_Sheet_1.ZIP › File S2 - Fasta from reannotated sequences/DR Beta/Laob-DRBp LOC113630960 - Laob-DRBp LOC113630960 reannotation CDS.fasta]

>Laob-DRBp_LOC113630960_-_Laob-DRBp_LOC113630960_reannotation_CDS Lagenorhynchus obliquidens isolate GAN/ISIS:26980383/991018 unplaced genomic scaffold, ASM367639v1 scaffold31, whole genome shotgun sequence
ATGGTGTGCCTTTGGTTCCCCGCAGGCTCCTGGACAGTAATACTGACAGTGATGCTGATGGTGCTGAGCCCGCTCCTGGCTTGGGCTGGAGAGGTAAGCGCACTTTTCATGGTGCAGGTAAAGTCCGAGTGTCATTTCTCCAACAGCACGCGCGGCAGGTGCACTTCCTGGACAGGTACCTCTATAACCGGGAGGAGCTGATGCGCTTCGACAGCCACGTGGGGGAGGACCCGGCGGTGAGCGAGCTGGGGCGGCCGGCCGCGGAGCTCTGGAACCGCCAGAAGGATGCCCTGCAGCGGGCGCGGGCCGCCGTGCACACCTTCTGCAGGATCAACTACAAGTTCTTGGAGAGAAGCAGCGTGCGGCGGCGAGGAGCCTACAGTGACTGTGTATCCTGCAAAGACCCAGCCCCTGTGGCACCACAGCCTCCTGGTCTGCTCTGTGAATGGTTTCTATCCAGGCCACACTGAAGTCAGGTGCTTCCAGAATGGCCAGGAAGAGGAGGCGGGGGTGGTCTCCACAGGCCTGATCCCTAATGGAGACTGGACCTTCCAGACCATGGTGATGCTTGAAATAGTTCCTCAGAGTGGAGAGGTCTACACCTGCCACGTGGAGCACCCCAGCTGGACGAGCCCTGTCACAGTGGAATGGAGCACGGTATGAACCTTCATGAGGCAAGATGCTGAGTAGAATCCGGGCCTGTGTTATGGGTCTGCTCTTCCTTGGGGTGGGGCTGCTCTTAATCAGGAATGATACTCTGGACTTCAGCCAACAG
