# Supplementary material for: The Marine Mammal Class II Major Histocompatibility Complex Organization
Source: Front Immunol. 2019 Apr 4;10:696. doi: 10.3389/fimmu.2019.00696 (PMC6459222; doi:10.3389/fimmu.2019.00696)
Supplement: Supplementary file 3 [file Data_Sheet_1.ZIP › File S2 - Fasta from reannotated sequences/DR Beta/Loaf-DRB pseudo LOC100665834-3 reannotation - LOC100665834-3 CDS.fasta]

>Loaf-DRB pseudo LOC100665834-3 reannotation - LOC100665834-3 CDS
CATATTTCCTGGAACAGGCTAAGTCTGAGTGTCATTTCACCAACCAGAAGAAGCAGGTGC
GGTTTGAGCAGAGATTCGTCTATAACCAGGAAGAGTATGTGCGCTTCGACAGCGACGTGT
GGGAGTTCGAAGCGGTGACAGCACTGGGGCAGCCAGATGTCCAGTACTGGAACAGCCAGA
AGGAGATCCTGAATAACAGGTGAGCAGCAGTGAATAGGTTCTGCAGACAGAGCTACAGGG
TTATGGAGAGCCTCACGGTGCAGCAGCGAGTTGAGCCTGTGGTGACTGTGTATCTGGCAA
AGACTCAGCCCCTGCAGCACCACAGCCTCCTGGTCTGCTCTGTGAATGGTTTCTATCCAG
GCCACATTGAAGTCAGATGGTTCCGGAATGGCCAGGAAGAGGAGGCTGGGGTTGCCTCCA
CAGGCCTGATCCAGAATGGAGACTGGACCTTCCAGATCCTGGTGATGCTTGAAACCACTC
CTCAGAGTGGAGAGGTTTACTCCTGCCAAGTGGAGCACCCAAGGCTGACGAGCCCTGTCA
CAGTGGAATGGAAGGCACAATCTGGATCTGTACAGAGCAAGATGCTGAATGGAATCGGGG
GCTTGGTTCTGGGTCTGCTCTTCCTAGGGGTGGGGCTGTTCATCCACTTCAGGAACCAGA
AAGGACACTGTGGACTTCAGCCAACAGGACACATGAGCTGA
