# Supplementary material for: The Marine Mammal Class II Major Histocompatibility Complex Organization
Source: Front Immunol. 2019 Apr 4;10:696. doi: 10.3389/fimmu.2019.00696 (PMC6459222; doi:10.3389/fimmu.2019.00696)
Supplement: Supplementary file 3 [file Data_Sheet_1.ZIP › File S2 - Fasta from reannotated sequences/DR Beta/Nesc-DRB LOC110586717 reannotation - LOC110586717 CDS.fasta]

>Nesc-DRB_LOC110586717_gene_reannotation_-_LOC110586717_CDS Neomonachus schauinslandi unplaced genomic scaffold, ASM220157v1 Super-Scaffold_47, whole genome shotgun sequence
ATGGTGTGTCTGTGTTTCCTTGGAGGCTCCTGGATGACAGCTTTGACGTTGATACTGATTGTGCTGAGCCCTCCCTTGGCTTGGGCTAGGGACACCCCACTGACGAGCCCTGTCACCGTGGAATGGAGGGCACAGTCTGAGTCTGCACAGAGCAAGATGCTGAGTGGAATCGGAGGCTTTGTTCTGGGTCTGCTCTTCCTCGTGGTGGGGCTGTTCATCTACTTCCGGAATCAGAAGGGACACTCTGGACTTCAGCCAACAGGACTCCTGAGCTGA
