# Supplementary material for: The Marine Mammal Class II Major Histocompatibility Complex Organization
Source: Front Immunol. 2019 Apr 4;10:696. doi: 10.3389/fimmu.2019.00696 (PMC6459222; doi:10.3389/fimmu.2019.00696)
Supplement: Supplementary file 3 [file Data_Sheet_1.ZIP › File S2 - Fasta from reannotated sequences/DR Beta/Odro-DRB LOC101379947 gene reannotation - LOC101379947 CDS.fasta]

>Odro-DRB_LOC101379947_gene_reannotation_-_LOC101379947_CDS Odobenus rosmarus divergens isolate Ivan unplaced genomic scaffold, Oros_1.0 Scaffold494, whole genome shotgun sequence
CTCATTTCTTAATCCTGGGGAAGGCCGAGTGTCATTATTCCAACGGGACGGAGCGGGTGCGGTTCCTGGATCGGTATTTCTACAACCGGGAGGAGTTCGTGCGCTTCGACAGCGACGTGGGGGAGTACCGGCCGGTGACGGAGCTGGGGCGGCCGAACGCTGACTACTGGAACAGCCAGAAGGACATCATGGAGCAGACGCGGGCCGAGGTGGACACGGACTGCAGACACAACTACGGGGTGGGTGAGAGCTTCACGGTGCAGCGGCGAGTTGAGCCTACAGTGACCGTGTATCCTACGAAGACCCAGCCCCTGCAGCACCACAACCTCCTGGTCTGCTCTGTGAACGGTTTCTATCCAGGCCACATTGAAGTCAGGTGGTTTCGGAATGGCCAGGAAGAGGAGGCTGGGGTCGTGTCCACAGGCCTGATCCAGAATGGAGACTGGACCTTCCAGACCCTAGTGATGCTGGAGATAGTTCCTCAGAGTGGAGAGGTCTACACCTGCCAAGTGGAGCACCCAAGCCTGACAAGCCCTGTCACCGTGGAATGGAGGGCACAGTCTGAGTCTGCGCAGAGCAAGATGCTGAGTGGAATCGGAGGCTTTGTTCTGGGTCTGCTCTTCCTTGTGGTGGGGCTGGTCATCTACTTCAGGAATCAGAAGGGACACTCTGGACTTCAGCCAACAGGACTCCTGAGCTGA
