# Supplementary material for: The Marine Mammal Class II Major Histocompatibility Complex Organization
Source: Front Immunol. 2019 Apr 4;10:696. doi: 10.3389/fimmu.2019.00696 (PMC6459222; doi:10.3389/fimmu.2019.00696)
Supplement: Supplementary file 3 [file Data_Sheet_1.ZIP › File S2 - Fasta from reannotated sequences/DR Beta/Odro-DRBp LOC101380246 gene reannotation - reannotation.fasta]

>Odro-DRBp_LOC101380246_gene_reannotation_-_reannotation Odobenus rosmarus divergens isolate Ivan unplaced genomic scaffold, Oros_1.0 Scaffold494, whole genome shotgun sequence
TTGAGCCTACAGTGACTGTGTATCGTGCGAAGACCCAGCCCCTGCAGCACCACACCTCCTGGTCTGCTCTGTGAAGTTTCTATCCAGGCCACACTGAAGTCAGGTGGTCCTGGAATGCCCAGGAAGAAGAGGCTGGGGTCGTGTCCACAGGTCTGATCGGGAATGGAGACTGGACCTTCCAGACCCTGGTGATGCTGGAGACAGTTCCTCAGAGTGGAGAGGTCTACACCTGCCAAGTGGAGCACCCAAGCTTGACGAGCTCTGTCACCGTGGAATGGAGGGTACAGTCTGAGTCTGCACAGAGCAGGATGCTGAGCGGAATCGGAGGCTTTGTTCTGGGTCTGCTCTTCCTTATGGTGGGGCTGTTCATCTACTTCAGGAATCAGAAGTGACACTCTGGATTCAGCCAATAGGGACTCCTGAGCTGA
