# Supplementary material for: The Marine Mammal Class II Major Histocompatibility Complex Organization
Source: Front Immunol. 2019 Apr 4;10:696. doi: 10.3389/fimmu.2019.00696 (PMC6459222; doi:10.3389/fimmu.2019.00696)
Supplement: Supplementary file 3 [file Data_Sheet_1.ZIP › File S2 - Fasta from reannotated sequences/DR Beta/Oraf-DRB LOC103195747 reannotation - LOC103195747 CDS.fasta]

>Oraf-DRB LOC103195747 reannotation - LOC103195747 CDS
ATGGCAGCTTTGACATTGACACTGATGGTGCTGAGCCCTCCTCTGGTTTTGTCCAGAAAC
ACCCAAACACATTTCCTGAGGCAGAATAAGGCTGAGTGTCATTTCACCAACGGGACGGAG
CGGGTGCAGTATGTGGAGAGATACGTCTATAACCGCGAGGAGTACGTGCGCTTCGACAGC
GACGTGGGGGTCTACGTGGCGGTGACGAAGCTGGGACCGCTGTCCGCCGAGTACTTGAAC
AGCCAGAAGGAGCTCTTGGAGAACAGACGGGCCGCGGTGGACACGTACTGCAAACACAAC
TACGGGGCTATCCAGAGCTTCCTGGTGCAGCGGCGAGTGGAGCCTGTGGTGATTGTGTAT
CCTGCAAAGACTCAGCCCCTGCAGCACCACAACCTCCTGGTCTGCTCTGTGAATGGTTTC
TATCCAGGCCCCATTGAAGTCAGATGGCTCCGGAATGGGCAGGAAGAGGAGGCTGGGGTT
GTCTCCACAGGCCTGATACAGAATGGAGACTGGACCTTCCAGATCTTGGTGATGCTTGAA
GCCATTCCTCAGAGGGGAGACGTTTACTCCTGCCAAGTGGAGCACCCAAGCCTGAAGAGC
CCTGTCACAGTGGAATGGAGAACACAATCTAACTCTGCACAGATCAAGATGCTGAGTGGA
ATCGGGGCCTTTGTTCTGGGTCTGCTCTTCCTTGGGGTGGGGCTGTTCATCTACATCAGG
AATCAGAAAGGCCACTCTGGACTTCAGCCAACAGGACTCCTGAGCTGA
