# Supplementary material for: The Marine Mammal Class II Major Histocompatibility Complex Organization
Source: Front Immunol. 2019 Apr 4;10:696. doi: 10.3389/fimmu.2019.00696 (PMC6459222; doi:10.3389/fimmu.2019.00696)
Supplement: Supplementary file 3 [file Data_Sheet_1.ZIP › File S2 - Fasta from reannotated sequences/DR Beta/Oraf-DRB pseudo LOC103195812 reannotation - LOC103195812 CDS.fasta]

>Oraf-DRB pseudo LOC103195812 reannotation - LOC103195812 CDS
ATGGTGTGCTTCTGGATGCCCAGGGACACCTGGATGACAGCTCTGACATTGATACTAATG
GTGGGGAGCCCTGCTCTGGCTTTGTCCAAGGACATCCGATCACATTTCCTGGAGCAGGCA
AAGTCTGAGTGTCACTTCACCAACGGGACGGAGCGAGTGCGGTTCCTGGACAGATACATC
CATAACCGGGAGGAACTGTTGCGCTTCGATAGCGACTTGGGGGAGTTCACTGCCGTGACC
GAGCAGGGCCGAGTGTACGCCGAGTACTGGAACACCCAGAAGGACTTCCTGGAGGGGAGA
CGGTTGGAGCCTGTGGTGATTGTGTATCCTGCAAAGACTCAGCCCCTGCAGCACCACAAC
CTCCTGGTCTGCTCTGTGAATGGTTTCTATCCAGGCCACATTGAAGTCAGATGGCTCCGG
AATGGGCAGGAAGAGGAGGCTGGGGTTGTCTCCACAGGCCTGATCCAGAATGGAGACTGG
ACCTTCCAGATCTTGGTGATGCTTGAAGCCATTCCTCAGAGGGAAGAGGTTTACTCCTGC
CAAGTGGAGCACCCAAGCCTGAAGAGCCCTGTCACAGTGGAATGGAGAACACAATCTGAA
TCTGGACAGAGAAAGATACTGAGTGGAATTGGGGCCTTTGTTCTGGGTCTGCTCTTCCTT
GGGGTGGGACTGTTTACTAACTTCAATAATCACAAAG
