# Supplementary material for: The Marine Mammal Class II Major Histocompatibility Complex Organization
Source: Front Immunol. 2019 Apr 4;10:696. doi: 10.3389/fimmu.2019.00696 (PMC6459222; doi:10.3389/fimmu.2019.00696)
Supplement: Supplementary file 3 [file Data_Sheet_1.ZIP › File S2 - Fasta from reannotated sequences/DR Beta/Oror-DRB LOC101278787 reannotation - LOC101278787 CDS.fasta]

>Oror-DRB_LOC101278787_reannotation_-_LOC101278787_CDS Orcinus orca isolate Morgan unplaced genomic scaffold, Oorc_1.1 Scaffold258, whole genome shotgun sequence
AATTTCCTGCTCCAGTTTAAGAGCTACTGTTACTTCACCAACGGCACGGAGCGGGTGCGGTACATGACCAGACACATCTATAACCGGGAGGAGTACGTGCGCTTCGACAGCGACGTGGGCGAGTACCGGACGGTGACCGAGCTGGGCCGGCGGACCGCCGAGTACTGGAACAGCCAGAAGGACCTCCTGGAGCAGAAACAGGCCAAGGCGGACACGTACTGCAGACACAACTACGGGGCTGTGGAGTGCTTCACGGTGCAGCGGCGAGTGGCGCCTACAGTGACTGTGTATCCTGCAAAGACACAGCCCCTGCAGCACCACAACCTCCTGGTCTGCTCTGTGAATGGTTTCTATCCAGGCCACATTGAAGTCAGGTGGTTCCGGAACGGCCAGGAAGAGGAGGCAGGGGTGGTCTCCACAGGCCTGATCGCTAATGGAGACTGGACCTTCCAGACCATGGTGATGCTTGAAACAGTCTCTCAGAGTGGAGAGGTCTACACCTGCCACGTGGAGCACCCCAGCCGGACCAGCCCTGTCACAGTGGAATGGAGAGCACAGTCTGAATGTGCTCAGAGCAAGATGCTGAGTGGAACTGGGGGCTTTGTTCTGGGTCTGCTCTTCCTTGGGGTGGGGCTGTTCATCTACTTCAGGAATCAGAAAG
