# Supplementary material for: The Marine Mammal Class II Major Histocompatibility Complex Organization
Source: Front Immunol. 2019 Apr 4;10:696. doi: 10.3389/fimmu.2019.00696 (PMC6459222; doi:10.3389/fimmu.2019.00696)
Supplement: Supplementary file 3 [file Data_Sheet_1.ZIP › File S2 - Fasta from reannotated sequences/DR Beta/Ptal-DRBp_LOC102880737_IIex reannotation CDS.fasta]

>Ptal-DRBp_LOC102880737_IIex_reannotation_CDS Pteropus alecto unplaced genomic scaffold, ASM32557v1 scaffold202, whole genome shotgun sequence
ATGGTGTGTCTGTGGTTCCCCGGAGGCTCCTGGATGACAGCTCTGACAGTGAAACTGAGGGTGCTGAGCCCTCTGTTGACTTGGGCCAGGGACACCTCATCATATTTCTTGCTTCTGGGGAAGACCGAGTGTCATTTCTTCAACGGAATGGAGCGGGTGAGGTTCCTGGCCAGATAGTTCTATAACGGGGAAGAGTTCGTGCGCTTCGACAGCGACGTGGGGGAATTCCGCGTGGTGACCAGCAGGAGGGCATCATGTAGCAGAAGCGAGCCAAGGTGGACACCGTGTGCAGACACAACTATGGGGTCGGTGAGAGCTTCACGGTGCGGCGGCGAGTTGAGCCTACAGTGACTGTGTATCCTGCAAAGACCCAGCGCCTGCAGCACCACAACCTCCTGGTCTGCTCTGTGAATGGTTTCTATCCAGGCGACATTGAAGTCATATGGCTGCGGAATGGCCAGCAAGAGGAGGCTGGGGTCATCTCCACAGGCCTGATTCATAATGGAGACTGGACCTTCCAGACCCTGGTGATGCTGGAAACTGTTCCTCAGAGTGGAGAAGTCTACACCTGTCAAGTGCAGCACCCAAGTCGGGCAAGCCCTATCACAGTGGAATGGAGAGCACAGTCTGAATCTGCACAGAGCAAGATGCTGAGTGGAATCGGTGGCTTTGTTCTGGGTCTGCTCTTCCTTGGGGTGGGGCTGTTCATCCACTTCAGGAATCAAAAAGGACACTCTGAACTTCAGCCAACAGGACTCCTGAGCTGA
