# Supplementary material for: The Marine Mammal Class II Major Histocompatibility Complex Organization
Source: Front Immunol. 2019 Apr 4;10:696. doi: 10.3389/fimmu.2019.00696 (PMC6459222; doi:10.3389/fimmu.2019.00696)
Supplement: Supplementary file 3 [file Data_Sheet_1.ZIP › File S2 - Fasta from reannotated sequences/DR Beta/Tutr-DRB newlocus1 gene - Tutr-DRB newlocus1 CDS.fasta]

>Tutr-DRB_newlocus1_gene_-_Tutr-DRB_newlocus1_CDS Tursiops truncatus isolate MMES2002162SC unplaced genomic scaffold, NIST Tur_tru v1, whole genome shotgun sequence
TGGCGCCTACAGTGACTGTGTATCCTGCAAAGACACAGCCCCTGCAGCACCACAACCTCCTGGTCTGCTCTGTGAATGGTTTCTATCCAGGCCATGTTGAAGTCAGGTGGTTCTGGAACGGCCAGGAGGCGGGGGTGGTCTCCACAGGCCTGATCCCTAATGGAGACTGGACCTTCCAGACCATGGTGATGCTTGAAACAGTCCCTCAGAGTGGAGAGGTCTACACCTGCCACGTGGAGCACCCCAGCCGGACCAGCCCTGTCATAGTGGAATGGAGGGCACAGTCTGAATGTGCTCAGAGCAAGATGCTGAGTGGAACTGGGGGCTTTGTTCTGGGTCTGCTCTTCCTTGGGGTGGGGCTGTTCATCTACTTCAGGAATCAGAAAGAACATCCTGCACTTCAGCCAACAGACCACCTCCGCTGA
