# Supplementary material for: The Marine Mammal Class II Major Histocompatibility Complex Organization
Source: Front Immunol. 2019 Apr 4;10:696. doi: 10.3389/fimmu.2019.00696 (PMC6459222; doi:10.3389/fimmu.2019.00696)
Supplement: Supplementary file 4 [file Data_Sheet_2.FASTA]

>Baac-DMA_LOC103009822 Balaenoptera acutorostrata scammoni unplaced genomic scaffold, BalAcu1.0 scaffold4, whole genome shotgun sequence
------MDHELSQGAALLRLLPLLGLLPQSWTAPEAPTPGWRDELQNHTFLRTMYCQKGSPNVGLSETYDEDQLFSFDFSQNIRVPRLPEFADWAHKSRDTYNIFFDKAFCRAVIEEIGPELEGQIPVSRGLPIAEVFTLKPLEFGKPNTLVCFVSNLFPPTLTVSWQHHSAPVEGARPTFVSAVDGLTFQAFSYLNFTPAPSDIFSCIVTHEIDSYTAIAFWVPQNALPSDLLENVLCGVAFGLGVLGIIVGLVLIIYFRKPCSGD
>BoLA-DMA_282490 BOLA-DMA: major histocompatibility complex, class II, DM alpha
------MDHELSQEDVLLRLLSFLWLLPLSWTAPEAPAPGWRDELQNHTFLHTMYCQDWSPNVALSESYDEDQLFSFDFSQSIRVPRLPEFADWAHQHGDTSDIMFDKGFCRAMIEEIGSELEGQIPVSRGFPIVQVFTLKPLEFGKPNTLVCFISNLFPPTLTVNWQHQSAPVEGAGPTFVSAVDGLTFQAFSYLNVTPAPSDLFSCIVTHEIDGYTAIAFWVPQNALPSDLLENVLCGVAFGLGVLGIIVGLVL-FYCRKPCLGG
>Caur-DMA_LOC112815963 LOC112815963: HLA class II histocompatibility antigen, DM alpha chain
------MDHEQRRGAALLRLLHLLWLLPYSRTAPEAPTPAWRDELQNHTFLHTIYCQNWSPSISLSEAYDGDQLFSFDFSQNTRVPRLPEFADWAQKPGDNSTIFFDKEFCQAIIQKIGPKLEGQIPVSRGFPIVDMFTLKPLEFGKPNTLVCFVSNLFPPTLTVNWQHHSDPVEGIRPTFVSAVDELSFQAFSYLNFTPAPSDLFSCVVTHEIDNYTAVAYWVPHNALPSDLLENVLCGVAFGLGVLGIIVGLVLIMYFRKPCSGD
>Chas-DMA_LOC102822160 PREDICTED: Chrysochloris asiatica HLA class II histocompatibility antigen, DM alpha chain-like (LOC102822160), mRNA
------MDHE--QGVVLLLLLQLLWLLPHSWATHEDPTPVWRDGLQNHTFLHSVYCQNGNPNMGLSEAYDEDQLFSYDFNQSIRVPRLPEFAEWAKDQGDATTISFDSWLCNFLTQRLGPELEGKIPVSRGFPVAEIFTLKPLEFGKPNTLVCFVSNLFPPKLTVSWQHQSVSVEGAGPTFVSANDGLTFQAFSYLNFTPESSDLYSCIVTHEIDGYTAIAFWVPHNALPSDLLENILCGVAFGLGVLGIIVGTVFIIYSQKSCSGD
>Dano-DMA_LOC101421271 LOC101421271: HLA class II histocompatibility antigen, DM alpha chain
------MDHGQSQGAALLLLLRLLWLLPHSWAAPRAPSPAWRDELQNHTFLHTVYCQDGSPSLGLSEAYDEDQLFSFDFSQNVRVPRLPDFAYWAQEQGDASAISFDKEFCRELIEEVGPQLEGKIPVARGFPIPAVFTLRPLEFGRPNTLVCFVSNLFPPTLTVTWQHFSAPVEGAGPTYVSAVDGLTFQAVSYLNVTPEPSDIFSCLVTHEIDSYTAVAYWVPQNALPSALLENVLCGIAFGLGVLGIIVGSVLIVYFRKPCSGD
>Dele-DMA_LOC111178666 LOC111178666: HLA class II histocompatibility antigen, DM alpha chain
------MDHELSQGAALLRLLPLLWLLPQSWTAPEAPTPGWKDELQNHTFLHTMYCQIWNPNVGLSESYNEDQLFSFDFSQNIRVPRLPEFADWAHKSRDTSNIFFDKAFCRAIVEEIGPELEGQIPVSRGLPIAEVFTLKPLEFGKPNTLVCFVSNLFPPTLTVNWQHDSAPVEGARPTFVSAVDGLTFQAFSYLNFTPAPSDLFSCIVTHEIDSYTAIAFWVPQNVLPSDLLENVLCGVAFGLGVLGIVVGSVLIIYFRKPCSGD
>DLA-DMA_481732 DLA-DMA: major histocompatibility complex, class II, DM alpha
MVWCEDMDHEQRQGAALLRLLHLLWLLPYSRTAPEAPTLAWRDELQNHTFLHTMYCQNWSPSIGLLEAYDGDQLFSFNFSQNTRVPRLPEFADWAQKSGDMPTISFDKAFCQAMIEEIGPKLEGQIPVSRGFPMVDVFTLKPLEFGKPNMLVCFISNLFPPTLTVNWWHHLDPVEGIGPTFVSAVDGFSFQAFSYLNFTPAPSDLFSCVVTHEIDNYTAIAYWVPHDALPSDLLENVLCGVAFGLGMLGIIVGLVLIVYFRKPCS--
>Ecte-DMA_LOC101652007 PREDICTED: Echinops telfairi HLA class II histocompatibility antigen, DM alpha chain (LOC101652007), mRNA
------MDHDQHRVAAPLQLLHLLWLLPNSWAIHDAPTPVRPNDLQNHTFLHTVYCQDGSPSLGLSEAYDEDQLFSYDFAQNTRVPRLPEFADWAKDQRDVPNISLDAEICKQLIQQIGPRLEGQIPVARGFPVAEVFALKPLEYGQPNTLVCFVTNLFPPSLSVSWQHHSVSVEGAGPTFVSATDGLGFQAFSYLNVTPEPSDLYSCIVTHEIDSYTAIAFWVPQNALPSDLLENVLCAVAFGLGVLGIIVGTVLLIYFRKPCSAD
>Eled-DMA_LOC102870065 PREDICTED: Elephantulus edwardii HLA class II histocompatibility antigen, DM alpha chain-like (LOC102870065), mRNA reannotated
------MDHEQNQGAVLLVLLQFLCLLPHSWATPEAPTTVWKDNLQNHTFLHTVYCQDGYPSLGLSESYDEDQLFSYDFSQNTRLPRLAEFADWAKDEGDASAISFDKEFCQGMIQQIGPRLVGEIPVSRGFPVVEVFTLKPLEFGKPNTLVCFVSNLFPPTLSVSWQHHSVSLEGVGHTFVSSNDELSFQAFSYLNFTPEPFDLFSCIVTHEIDRYTAIAFWVPQNALPSDLLENVLCGVAFGLGLLGIIVGTILIIYFRRPCSRD
>Eqca-DMA_LOC100061035 LOC100061035: HLA class II histocompatibility antigen, DM alpha chain-like
------MDHDQSQGAALLRLLPFLWLLPQSWTAPRAPTPVWRDDLENHTFLHTIYCQDWSPSVGLSETYDEDQLFSFNFSQNVRVPRLPEFTDWAQKAGDSSNIFFDKTFCQEMIQEIGPNLEGQIPVSRGIPITEVYTLKPLEFGKPNTLVCSVSNLFPPTLTVNWQHQFSPVEGAGPTFVSAVDGLSFQAFSYLNFTPAPNDVYSCIVTHEIDGYTAIAYWVPQNALPSDLLENVLCGVAFGLGVLGIIVGLVLIIYFRRPCSGG
>H2-DMA_14998 H2-DMa: histocompatibility 2, class II, locus DMa
------MEHEQKSGAVLLRLLRLLWLLPHSWAVLEASTPVFWDDPQNHTFRHTLFCQDGIPNIGLSETYDEDELFSFDFSQNTRVPRLPDFAEWAQGQGDASAIAFDKSFCEMLMREVSPKLEGQIPVSRGLPVAEVFTLKPLEFGKPNTLVCFISNLFPPTLTVNWQLHSAPVEGASPTSISAVDGLTFQAFSYLNFTPEPFDLYSCTVTHEIDRYTAIAYWVPQNALPSDLLENALCGVAFGLGVLGTIMGIVFFLCSQRPCSGD
>HLA-DMA_3108 Homo sapiens major histocompatibility complex, class II, DM alpha (HLA-DMA), mRNA
------MGHEQNQGAALLQMLPLLWLLPHSWAVPEAPTPMWPDDLQNHTFLHTVYCQDGSPSVGLSEAYDEDQLFFFDFSQNTRVPRLPEFADWAQEQGDAPAILFDKEFCEWMIQQIGPKLDGKIPVSRGFPIAEVFTLKPLEFGKPNTLVCFVSNLFPPMLTVNWQHHSVPVEGFGPTFVSAVDGLSFQAFSYLNFTPEPSDIFSCIVTHEIDRYTAIAYWVPRNALPSDLLENVLCGVAFGLGVLGIIVGIVLIIYFRKPCSGD
>Laob-DMA_LOC113630967 LOC113630967: HLA class II histocompatibility antigen, DM alpha chain
------MDHELSQGAALLRLLPLLWLLPQSWTAPEAPTPGWRDELKNHTFLHTMYCQIGNPNVGLSESFNEDQLFSFDFSQNIRVPRLPEFADWAHKSRDTSNIFFDKAFCRAIVEEIGPELEGQIPVSRGLPIAEVFTLKPLEFGKPNTLVCFVNNLFPPTLTVKWQHDSAPVEGARPTFVSAVDGLTFQAFSYLNFTPAPSDLFTCIVTHEIDSYTAIAFWVPQNVLPSDLLENVLCGVAFGLGVLGITVGSVLIIYFRKPCLGD
>Lewe-DMA_LOC102750454 LOC102750454: HLA class II histocompatibility antigen, DM alpha chain-like
------MDHEQRRGAALLRLLHLLWLLPYSRTAPEAPTPAWRDELQNHTFLHTIYCQNWSPSIGLSEAYDGDQLFSFNFSQNTRVPRLPEFADWAQKPGDTSTIFFDKEFCQAMVQKIGPKLEGQIPVSRGFPIVDVFTLKPLEFGKPNTLVCFVSNLFPPTLTVNWRHHLDPVEGIGPTFVSAVDELSFQAFSYLNFTPAPSDLFSCIVTHEIDSYTAVAYWVPHNALPSDLLENVLCGVAFGLGVLGIIAGLVLIMYFRKPCSGD
>Live-DMA_LOC103085441 LOC103085441: HLA class II histocompatibility antigen, DM alpha chain-like
------MDHVLSQGAALLQLLPLLWLLPQSWTAPEAPTPGWRDELQNHTFLHTMYCQSWNPNVGLSEAYNKDQLFSFDFSQNIRVPRLPEFADWAHKSRDTSNIFFDKAFCRAIVEEIGPELEGQIPVSRGLPIAEVFTLKPLEFGKPNTLVCFISNLFPPTLTVNWQHDSAPVEGARPTFVSAIDGLTFQAFSYLNFTPAPSDLFSCIVTHEIDSYTAIAFWVPQNALPSDLLENMLCGVAFGLGVLGIIVGSVLIIYFRKPCSGD
>Loaf-DMA_LOC100672379 PREDICTED: Loxodonta africana HLA class II histocompatibility antigen, DM alpha chain (LOC100672379), transcript variant X2, mRNA
------MDHEQNQGASLLPLLQLLWLLPHSWAAPEVPTPVWRDGLQNHTFLHTMYCQNGTPSLGLSEAYDEDQLFSFDFSQNSRVPRLPEFADWAKDQGDVSAISFDKEFCQSMIQDIGPQFDGLIPVARGFPVAEVFTMKPLEYGKPNTLVCFISNLFPPTLSVNWQHHSVPVEGVSPTFVSATDGLSFQAFSYLNFTPEPTDLFSCIVTHEIDRYTAIAFWVPKNALPSDLLENVLCGTAFGLGVLGIIVGTVLIIYYRKPCSGD
>Neas-DMA_LOC112413938 LOC112413938: HLA class II histocompatibility antigen, DM alpha chain
------MDHELSQGAALLRLLPLLWLLPQSWTAPEAPTPGWRDELQNHTFLHTMYCQIGNPNVGLSESYNEDQLFSFDFSQNIRVPRLPEFADWAHKSRDTSNIFFDKAFCRAIVEEIGPELEGQIPVSRGLPIAEVFTLKPLEFGKPNTLVCFISNLFPPTLTVNWQHDSAPVEGARPTFVSAVDGLTFQAFSYLNFTPAPSDLFSCIVTHEIDSYTAIAFWVPQNVLPSDLLENVLCGVAFGLGVLGIVVGSVLIIYFRKPCSGD
>Nesc-DMA_LOC110575569 LOC110575569: HLA class II histocompatibility antigen, DM alpha chain
------MDHEQRRGAALLRLLHLLWLLPYSRTAPEAPTPAWRDELQNHTFLHTIYCQNWSPSIGLSEAYDGDQLFSFNFSQNTRVPRLPEFADWAQKPGDTSTIFFDKEFCQAMVQKIGPKLEGQIPVSRGFPIVDVFTLKPLEFGKPNTLVCFVSNLFPPTLTVNWRHHLDPVEGIGPTFVSAVDELSFQAFSYLNFTPAPSDLFSCIVTHEIDSYTAVAYWVPHNALPSDLLENVLCGVAFGLGVLGIIVGLVLIMYFRKPCSGD
>Odro-DMA_LOC101372107 LOC101372107: HLA class II histocompatibility antigen, DM alpha chain
------MDHEQTRGAALLRLLNLLWLLPYSRTAPEAPTPAWRDELQNHTFLHTIYCQNWSPSISLSETYDGDQLFSFDFSQNTRVPRLPEFADWAQKPGDTSTIFFDKEFCQVMIQKIGPKLEGQIPVSRGFPIVDMFTLKPLEFGKPNTLVCFVSNLFPPTLTVNWRHHSNPVEGIRPTFVSAVDELSFQAFSYLNFTPAPSDLFSCVVTHEIDNYTAVAYWVPHNALPSDLLENVLCGVAFGLGVLGIIVGLILIMYFRKPCSGD
>Oraf-DMA_LOC103195795 PREDICTED: Orycteropus afer afer HLA class II histocompatibility antigen, DM alpha chain (LOC103195795), mRNA
------MDHEHNQGVGLLRLLQLLCLLPQSWATPAAPTPVWRDGLQNHTFLHTVYCQDGNPKLGLSEAYDEDQLFSYDFSQSIRVARLPEFADWAKDQGDASAISFDKELCQTMIENIGPKLDGKIPVSRGFPVAEVFTMKPLEYGKPNTLVCFVSNLFPPTLSVSWQHHSVPVEGVGPTFVSATDGLSFQAFSYLNFTPEPFDLFSCIVTHEIDRYTAIAFWVPQNALPSDLLENVLCGVAFGLGVLGIIVGTVLIIYFRKPCSGD
>Oror-DMA_LOC101289225 LOC101289225: HLA class II histocompatibility antigen, DM alpha chain
------MDHELSQGAALLRLLPLLWLLPQSWTAPEALTPGWRDELKNHTFLHTMYCQIGNPNVGLSESFNEDQLFSFDFSQNIRVPRLPEFADWAHKSRDTSNIFFDKAFCRAIVEEIGPELEGQIPVSRGLPIAEVFTLKPLEFGKPNTLVCFVNNLFPPTLTVKWQHDSAPVEGARPTFVSAVDGLTFQAFSYLNFTPAPSDLFTCIVTHEIDSYTAIAFWVPQNVLPSDLLENVLCGVAFGLGVLGITVGSVLIIYFRKPCSGD
>Phca-DMA_LOC102994322 LOC102994322: HLA class II histocompatibility antigen, DM alpha chain
------MDHELSQGAALLRLLPLLWLLPQSWTAPEAPTPGWRDELQNHTFLHTMYCQNGSPSVGLSEAYNEDQLFFFDFSQNIRVPRLPEFADWAHKPRDTSNIFFDKAFCRAIIEEIGPELDGQIPVSRGLPIAEVFTLKPLEFGKPNTLVCFISNLFPPTLTVNWQHDSAPVEGASPTFVSAVDGLTFQAFSYLNFTPAPGDIFSCIVTHELDSYTAIAFWVPQNALPSDLLENVLCGVAFGLGVLGIIVGLVLIIYFRKPCSGD
>Ptal-DMA_LOC102892493 LOC102892493: HLA class II histocompatibility antigen, DM alpha chain
------MDYELSQGAALLWLLPFLWLLPHSWTAPQAPTPRWQDDLQNHTFLHTMYCQNASPSVALSESYDEDQLFSFDFSQNIRVPRLPEFADWAQKSEDISTIFFDKGFCQAMIHEIGPRLEGQIPVSRGIPVAEVFTLKPLEFGKPNTLVCFVSNLFPPALTVNWQHHSAPVEGVGPTYVSAIDGLSFQAFSYLNFTPVPSDIFSCIVTHEIDSHTAIAYWVPQNALPSDLLENVLCGVAFGLGVLGIIVGLVLIIYFRKPCSGD
>Trma-DMA_LOC101343312 PREDICTED: Trichechus manatus latirostris HLA class II histocompatibility antigen, DM alpha chain (LOC101343312), mRNA
------MDHEQNQGAALLQLLQLLWLLPHSWAAPEAPTPVWRDGLQNHTFLHTVYCQNGTPSLGLSEAYDKDQLFSFDFSQNSRVPRLPEFADWAKDQGDASAISFDKEFCQMMIQEIGPQLDGKIPVARGFPVAEVFTMKPLEYGKANTLVCFVSNLFPPTLSVNWQHHSVPVEGVSPTFVSATNGLIFQAFSYLNFTPEPSDVYSCIVTHEIDRYTAVAFWVPQNALPSDLLENVLCGIAFGLGVLGIIVGTVLIIYYQKPCSGD
>Tutr-DMA_LOC101335518 LOC101335518: HLA class II histocompatibility antigen, DM alpha chain
------MDHELSQGAALLRLLPLLWLLPQSWTAHEALTPGWRDELKNHTFLHTMYCQMGNPNVGLSESFNEDQLFSFDFSQNIRVPRLPEFADWAHKSRDTSNIFFDKAFCRAIVEEIGPELEGQIPVSRGLPIAEVFTLKPLEFGKPNTLVCFVNNLFPPTLTVKWQHDSAPVEGARPTFVSAVDGLTFQAFSYLNFTPAPSDLFTCIVTHEIDSYTAIAFWVPQNVLPSDLLENVLCGVAFGLGVLGITVGSVLIIYFRKPCSGD
