# Supplementary material for: The Marine Mammal Class II Major Histocompatibility Complex Organization
Source: Front Immunol. 2019 Apr 4;10:696. doi: 10.3389/fimmu.2019.00696 (PMC6459222; doi:10.3389/fimmu.2019.00696)
Supplement: Supplementary file 5 [file Data_Sheet_3.FASTA]

>Baac-DMB_LOC103010705 LOC103010705: HLA class II histocompatibility antigen, DM beta chain-like
MISRVSP-------------------------EERMTALLPLLLGLSLGCTGAGGFVAHVESTCLLDDDGTPKEFTYCISFNKDLLTCWDPLQASMVPCEFGVLNGLAKYLSDYLNHKENLIQRLSNGLQDCATHTQLFWRSLTHRTRLPSVQVAKTTPFNTRETVMLACYVWGFYPADVTITWRKNGQLVLPHGSAYNIAQPNGDWTYQTVSHLATTPSFGDTYTCVVEHIGALEPILQDWTPGLSPVQTLKVSACAVTLGLGLIVFSLGLLSWRRAASSGYVFLPGSNYPEGQHIS
>Dele-DMB_LOC111178664 LOC111178664: HLA class II histocompatibility antigen, DM beta chain
-----------------------------------MTALLPLLLGLSLGCTGAGGFVAHVESTCLLDDNGTPKGFTYCISFNKDLLTCWDPLQAIMVPCEFGVLNSLAKYLSDYLNHKENLIQRLSNGLQDCATHTQPFWRSLTHRTRPPSVQVVKTTPFNTRETVMLACYVWGFYPADVTIMWRKNGQLVLPHGSAHKTVQPNGDWTYQTVSHLAITPSFGDTYTCVVEHIGTLEPIFQDWTPGLLPVQTVKVFACVVTLGLGLVIFSLGLISWRRAASSGYVFLPGSNYPEGQHIS
>Neas-DMB_LOC112414069 LOC112414069: HLA class II histocompatibility antigen, DM beta chain
-----------------------------------MTALLPLLLGLSLGCTGAGGFVAHVESTCLLDDNGTPKGFTYCISFNKDLLTCWDPLQASMVPCEFGVLNGLAKYLSDYLNHKENLIQRLSNGLQDCATHTQPFWRSLTHRTRPPSVQVVKTTPFNTRETVMLACYVWGFYPADVTIMWRKNGQLVLPHGSAHKTVQPNGDWTYQTVSHLAITPSFGDTYTCVVEHISTLEPILQDWTPGLLPVQTVKVFTCAVTLGLGLVIFSLGLISWRRAAYSGYVFLPGSNYPEGQHIS
>Laob-DMB_LOC113630966 LOC113630966: HLA class II histocompatibility antigen, DM beta chain
-----------------------------------MTALLPLLLGLSLGCTGAGGFVAHVESTCLLDDNGTPKEFTYCISFNKDLLTCWDPLQASMVPCEFGVLNGLAKYLSDYLNHKENLIQRLSNGLQDCATHTQPFWRSLTHRTRPPSVQVVKATPFNTRETVMLACYVWDFYPADVTITWRKNGQLVLPHGSAHKTVQPNGDWTYQTVSHLAITPSLGDTYTCVVEHISTLEPILQDWTPGLSPVQTVKVFACAVTLVLGLVIFSLGLVSWRRAASSGYVFLPGSNYPEGQHIS
>Tutr-DMB_LOC101335803 LOC101335803: HLA class II histocompatibility antigen, DM beta chain
-----------------------------------MTALLPLLLGLSLGCTGAGGFVAHVESTCLLDDNGTPKEFTYCISFNKDLLTCWDPLQTSMVPCEFGVLNGLAKYLSDYLNHKENLIQRLSNGLQDCATHTQPFWRSLTHRTRPPSVQVAKATPFNTRETVMLACYVWDFYPADVTITWRKNGQLVLPHGSAHKTVQPNGDWTYQTVSHLAITPSLGDTYTCVVEHISTLEPILQDWTPGLSPVQIVKVSACAVTLVLGLVIFSLGLVSWRRAASSGYVFLPGSNYPEGQHIS
>Oror-DMB_LOC101287624 LOC101287624: HLA class II histocompatibility antigen, DM beta chain
-----------------------------------MTALLLLLLGLSLGCTGAGGFVAHVESTCLLDDNGTPKEFTYCISFNKDLLTCWDPLQASMVPCEFGVLNGLAKYLSDYLNHKENLIQRLSNGLQDCATHTQPFWRSLTHRTRPPSVQVVKATPFNTRETVMLACYVWGFYPAAVTITWRKNGQLVLPHGGAHKTVQPNGDWTYQTVSHLAITPSLGDTYTCVVEHISTLEPILQDWTPGLSPVQTVKVFACAVTLVLGLVIFSLGLVSWRRAASSGYVFLPGSNYPEGQHIS
>Live-DMB_LOC103085172 Lipotes vexillifer unplaced genomic scaffold, Lipotes_vexillifer_v1 scaffold921, whole genome shotgun sequence
MF-LLTPQPSCKQMTWERIPHLLALGSSCNALQESMTALLPLLLGLSLGCTGAGGFVAHVESTCLLDDDGTPKEFTYCISFNKDLLTCWDPLQASMVPCEFGVLNSLAKYLSDYLNHKENLIQRLSNGLQDCATHTQPFWRSLTHRTRPPSVQVVKTTPFNTRETVVLACYVWGFYPADVTITWRKNGQLVLPHGSAYKIIQPNGDWTYQTVSHLATTPSFGDTYTCVVQHTGTLEPILQDWTPGLSPVRTVKVSACAVTLGLGLVMFSVGLLSWRRAASSGFVFLPGSNYPEGQHIS
>Phca-DMB_LOC102994605 Physeter catodon isolate SW-GA unplaced genomic scaffold, ASM283717v1 scaffold32, whole genome shotgun sequence
MF-LLTPQPSCKRMTWERSPHLLALGSPCKVLQESMTALLPLLLGLSLGCTGAGGFVAHVESTCLLDDDGTPKEFTYCISFNKDLLTCWDPLQASMVPCEFGALNTLAKYLSDYLNHKENLIQRLSNGLQDCATHTKPFWRSLTHRTRPPSVQVAKTTPFNTRETVMLACYVWGFYPADVTITWRKNGQLVLPHSSAYQTTQPNGDWTYQTVSHLATTPSFGDTYTCVVEHIGSLEPILQDWTPGLSPVQTVKVSMCAVTLGLGLIIFSLGLLSWRRAAYSGYIFLPGSNYPE-----
>Caur-DMB_LOC112815962 LOC112815962: HLA class II histocompatibility antigen, DM beta chain
-----------------------------------MTTLLPLLLGLSLGSIVAGGFIAHVESTCLLDDDGTPKDFTYCVSFNKDLLTCWDPEEAKMAPCEFGTLNVLAKYLSEFLNQQESLLQRLSNGLQDCATHTQSFWESLTHRTRPPTVQVAKTTPFNTKEHVMLACYVWGFYPADVTISWWKNGQPVPPHSSAPKMAQPNGDWTYQTVSYLAITPSYGDTYTCVVEHIGAPEPVYEDWTHGLSPMQIVKVSVSAATLGLGFIIFFLGLLSWRRAGSSGYIFLPGDSYPEGQHVN
>Odro-DMB_LOC101371503 LOC101371503: HLA class II histocompatibility antigen, DM beta chain
-----------------------------------MTTLLPLLLGLSLGSIVAGGFIAHVESTCLLDDDGTPKDFTYCVSFNKDLLTCWDPEEAKMAPCEFGALNVLAKYLSEYLNQQESLLQRLSNGLQDCATHTQSFWGSLTHRTRPPTVQVAKTTPFNTKERVMLACYVWGFYPADVTISWRKNGQPVPPHSSAPKMAQPNGDWTYQTVSYLAITPSYGDTYTCVVEHIGAPEPVSEDWTHGLSPMQIVKVSVSAVTLGLGFIIFSLGLLSWRRAGSSGYIFLPGDSYPEGQHVS
>Lewe-DMB_LOC102750166 LOC102750166: HLA class II histocompatibility antigen, DM beta chain-like
-----------------------------------MTTLLPLLLGLSLGSTGAGGFIAHVESTCLLNDDGTPKDFTYCVSFNKDLLTCWDPEEAKMAPCEFGALNVLANYLSEYLNQQESLLQRLSNGLQDCATHTQSFWGSLTHRTRPPTVQVAKTTPFNTKERVMLACYVWGFYPADVTISWRKNGQPVPSHSSAPKMAQPNGDWTYQTISHLATTPSYGDTYTCVVEHIGAPEPVSEYWTHGLSPMQIVKVSVSAVTLGLGFIIFTLGLLSWRRAGSSGYIFLPGASYPEGQHVN
>Nesc-DMB_LOC110575567 LOC110575567: HLA class II histocompatibility antigen, DM beta chain
-----------------------------------MTTLLPLLLGLSLGSTGAGGFIAHVESTCLLDDDGTPKDFTYCVSFNKDLLTCWDPEEAKMAPCEFGALNILANYLSEYLNQQESLLQRLSNGLQDCATHTQSFWGSLTHRTRPPTVQVAKTTPFNTKERVMLACYVWGFYPADVTISWRKNGQPVPSHSSAPKMAQPNGDWTYQTVSHLATTPSYGDTYTCVVEHIGAPEPISEDWTHGLSPMQIVKVSVSAVTLGLGFIIFTLGLLSWRRAGSSGYIFLPGASYPEGQHVN
>DLA-DMB_607827 DLA-DMB: major histocompatibility complex, class II, DM beta
-----------------------------------MTTLLPLLLGLSLGSTGEGGFIAHVESSCLLDDDGTPKDFTYCVSFNKDLLTCWDPDEAKMVPYEFGTLNVLANYLSDYLNQQEYLHQRLSNGLQDCATHTQSFWGSLTHRTRPPTVQVAKSTPFNTKESVMLACYVWGFYPADVTISWRKNGQPVPSHSSALNMAQPNGDWTYQTVSHLATTPSYEDTYTCVVEHIGAPEPVCEDWTPGLSPMQTVKVSVSGVTLGLGFIIFSLGLLSWRRAGSSGYVFLPGTSYPEGQHVS
>BoLA-DMB_282491 BOLA-DMB: major histocompatibility complex, class II, DM beta
-----------------------------------MTVLLSLLLGFSLGCTAAGGFVAHVESTCVLDDDGDPKDFSYCISFNKDLLTCWDPLQASMIPREFGVLNGLARYLSQFLNNNSYLIQRLSNGLQNCAAHTQPFWSSLTHRTRPPTVQVAKTTPFNTRESVMLACYVWGFYPADVAITWRRNGQEVLPHGRAWRIIQPNGDWTYQTVSHLATTPSFGDTYTCVVEHIGAPELILQDWTPGLLPAQTVKVSVALVTLVLGLIIFVFGLHSWRRATSSGYIFLPGSTYPEGQH-N
>Chas-DMB_LOC102821776 LOC102821776: HLA class II histocompatibility antigen, DM beta chain-like
-----------------------------------MTSLLPLLLGLSLGCTRAGGFVAHVESSCLLDDEGTPKDFMYCVSFNKDVLSCWDPQRANMTPCEFGVLNQLAISLSEFLNQHENLLQRLHNGLQDCATHTQPFWRTLTQRTRPPSVKVGPVTPFNTRKPVMLACYVWGFYPADVIITWRKNGEPVLPHNDAQKTAQPNGDWTYQTVSYLALTPSWGDTYTCVVEHIGVALPILENWTPGLSPVQMVKVSVSTVTLGLGLIIFFFGLIRWQRAGFSSYTPLPGSNYPEGRHIS
>Oraf-DMB_LOC103195794 Orycteropus afer afer isolate SDZICR_OR568_19922 unplaced genomic scaffold, OryAfe1.0 scaffold00059, whole genome shotgun sequence
-----------------------------------MISLLPLLLGFSLGCTGAGGFVTHVESFCLLDEEGTPKDFMYCISFNKDVLTCWDPGQAKMAPCEFGVLNGLAVDLSAYLNQQENLLQRLSNGLQDCATHTQPFWGPLTQRTKPPSVKVAPVTPFNTREPVMLACYVWGFYPADVIITWRKNGQPIPSHSNAHKTAQPNGDWTYQTLSHLALTPSYGDTYTCVVEHIGAVLPILENWTPGLSPIQTVKVSVSAVTLGLGLIIFFLGMMSWRRAGSSGYTILPGSNYPEGRHIS
>Eled-DMB_LOC102870472 LOC102870472: HLA class II histocompatibility antigen, DM beta chain-like
-----------------------------------MTLLLQLLLGLSLGCTGAGGFVAHVESQCLLDDEGTPKDFTYCVSFNKDLLTCWDPDEDKMVPCEFGVLNGLAKYLSYYLNQQENLLQRLRNGLQDCATHTQPYWKSLTHRTRAPSVKVAPVTPFNTREPVMLACYVWDFYPAEVAISWRKNGNPISSHSHAQKTAQPNGDWTYQTVSHLALTPYFGDTYTCVVEHIGASLPILEDWTPGLSPVQIVKVSVSAVTLGLGLIIFFIGLVSWRKSGPSGYTFLPGSNYPEGRHIS
>Trma-DMB_LOC101343573 Trichechus manatus latirostris isolate Lorelei unplaced genomic scaffold, TriManLat1.0 scaffold00382, whole genome shotgun sequence
------------------------------------------------------------------------------------------------------------------------MLQRLRNGLQDCAMHTQPFWGSLTHRTRLPSVKVAPVTPFNTREPVMLACYVWGFYPADVIITWRKNGQLILPHSSAQKTSQPNGDWTYQTVSHLALTPSFGDTYTCVVEHIGAPLPILADWTPGLSLMQTVKVSVSTVTLGLGLIIFFLGLISWRRARSFSYTSIPGSNYPEGQHTF
>Ecte-DMB_LOC101651698 LOC101651698: HLA class II histocompatibility antigen, DM beta chain
-----------------------------------MISFVQLLLGLSLGCTGAGGFVAHVESVCVLDDEGTPKDFMYCISFNKDVLTCWDPEQTQMVPCEFGVLQQLATIVSDALNNQQDLLQRLSNGLQDCATHTQPFWGSLTQRTRPPSVKVAPIAPFNTRESAMLACYVWGFYPAEVIITWQKNGQPVLPHGNGQKIAQPNGDWTYQTVSHLALTPSYGDTYTCVVEHVGASLLILEDWTPGLSPEQIVKVSVSSVTLGLGLVICILGLLSWRRAGSSGYTYLPGANYPEGRHIS
>HLA-DMB_3109 HLA-DMB: major histocompatibility complex, class II, DM beta
-----------------------------------MITFLPLLLGLSLGCTGAGGFVAHVESTCLLDDAGTPKDFTYCISFNKDLLTCWDPEENKMAPCEFGVLNSLANVLSQHLNQKDTLMQRLRNGLQNCATHTQPFWGSLTNRTRPPSVQVAKTTPFNTREPVMLACYVWGFYPAEVTITWRKNGKLVMPHSSAHKTAQPNGDWTYQTLSHLALTPSYGDTYTCVVEHTGAPEPILRDWTPGLSPMQTLKVSVSAVTLGLGLIIFSLGVISWRRAGHSSYTPLPGSNYSEGWHIS
>Ptal-DMB_LOC102892903 LOC102892903: HLA class II histocompatibility antigen, DM beta chain
-----------------------------------MTILLQLLLGLGLGCTGADGFVAHVESTCLLDDDGTPQEFTYCISFNKDLLTCWDPEEHRMAPCEFGALNVLATYLSSYLNPQENLLQRLTEGVQ--HTHTKPFWGSLTRRTRPPSVQVAKTTPFNTREPVMLACYVWGFYPMDVTITWRKNGKLVLPHGSAHKTAQPNGDWTYQTISYLATTPSFGDVYTCVVEHIGAPDPILQDWTPGLSPVQTLKVSVSAVTLGLGLIIFSLGLLSWRRAGSSGYTSLPGSNYPEGHHIS
>Eqca-DMB_LOC100060996 LOC100060996: HLA class II histocompatibility antigen, DM beta chain
-----------------------------------MTTLLLLLLGLSLGCTVEGGFVAHVESTCLLDDDGTPKDFTYCVSFNKDLLTCWDPEQALMVPREFGVLYPLAKSLSAYLNQYENLLQRLSTGLQDCANHTQPFWGSLTNRTWAPSVQVAKTTPFNTKESVMLACYVWGFYPADVTITWRKNGQPVPPHSSAHKTVQPNGDWTYQTISHLATTPSFGDTYTCVVEHIGAPEPILQDWTPGLSPTQTVKVSVSVVTLGLGLILFFLGLLSWRRARFSGYTILPGSNYPEGQNIS
>Dano-DMB_LOC101421706 LOC101421706: HLA class II histocompatibility antigen, DM beta chain
-----------------------------------MTSLLSLLLGLGLGCTRAGGFVAHVESSCLLDDDGAPKDFTYCVSFNKDVLTCWDPQENMMVPCEFGMLSPLAQYLSTYLNKKENLLQRLHSGLQDCATHTQPFWGSLTSRARPPSVQVARTTPFNTKESVMLACYVWDFYPADVTISWWKNGQPIAPHSSSHKIAQPNGDWTYQTVSHLAVTPSTWDTYTCVVEHIGAAEPILQDWTAGLSLTQTVKVSVSAVTLGLGLIIFSLGLISWRRAGPSGYTSLPGSNYPEGRHFS
>Loaf-DMB_LOC100672669 Loxodonta africana isolate ISIS603380 unplaced genomic scaffold, Loxafr3.0 scaffold_105, whole genome shotgun sequence
-----------------------------------MTSLLPLLLGLSLSCTGAG----------------------------------------------------------------------------------------------PPSVKIAPVTPFNTREPVMLACYVWGFYPADVTITWRKNGQPIPPHGSAQKTAQPSGNWTYQTLSHLALTPSFGDTYTCVVEHIGAVLPILEDWTPGLSPIQKVKVSVSAVTLGLGLIIFFLGLISWWRSRFFSYTPVPGSNYPEALHIS
>H2-DMB1_14999 H2-DMb1: histocompatibility 2, class II, locus Mb1
-----------------------------------MAALWLLLLVLSLDCMGAGGFVAHVESTCVLDDAGTPQDFTYCVSFNKDLLACWDPDVGKIVPCEFGVLYPWAENFSRILNKEESLLQRLQNGLLDCASHTQPFWNALTHRTRAPSVRVAQTTPFNTREPVMLACYVWGFYPADVTITWMKNGQLVPSHSNKEKTAQPNGDWTYQTVSYLALTPSYGDVYTCVVQHSGTSEPIRGDWTPGLSPIQTVKVSVSAATLGLGFIIFCVGFFRWRKSHSSSYTPLSGSTYPEGQH--
>H2-DMB2_15000 H2-DMb2: histocompatibility 2, class II, locus Mb2
-----------------------------------MAALWLLLLVLSLHCMGAGGFVAHVESTCVLNDAGTPQDFTYCVSFNKDLLACWDPDVGKIVPCEFGVLSRLAEIISNILNEQESLIHRLQNGLQDCATHTQPFWDVLTHRTRAPSVRVAQTTPFNTREPVMLACYVWGFYPADVTITWMKNGQLVPSHSNKEKTAQPNGDWTYQTVSYLALTPSYGDVYTCVVQHSGTSEPIRGDWTPGLSPIQTVKVSVSAATLGLGFIIFCVGFFRWRKSHSSSYTPLPGSTYPEGRH--
