# Supplementary material for: The Marine Mammal Class II Major Histocompatibility Complex Organization
Source: Front Immunol. 2019 Apr 4;10:696. doi: 10.3389/fimmu.2019.00696 (PMC6459222; doi:10.3389/fimmu.2019.00696)
Supplement: Supplementary file 6 [file Data_Sheet_4.FASTA]

>Baac-DOA_LOC103008197 LOC103008197: HLA class II histocompatibility antigen, DO alpha chain-like
MVLSGGLVLGLHSLMTLLSPQEAGAIKADHMGSYGPAFYQSYDGSGQFTHDFDGEQLFSVDLKKREAVWRLPEFGNFVYFDLQSGLASITMIKAHLDVLVERSNRTRAANVPPRVTVLPKSHVELGQPNVLICVVENIFPPVINITWLRNGQTITEGVAQTSFYAQPDHLFRKFHYLPFVPSVDDFYDCKEEPWGLDEPLFKHWEPQVPTLLPATTETLVCTLGLALGLAGFLVGITLIITGTCLSSTPR------------
>Dele-DOA_LOC111178668 LOC111178668: HLA class II histocompatibility antigen, DO alpha chain-like
MVLSGGLVLGLHTLMTLLSPQEAGAIKADHMGSYGPAFYQSYDGSGQFTHDFDGEQLFSVDLKKREAVWRLPEFGNFAYFDPQNGLASITMIKAHLDVLVERSNRTRATNVPPRVTVLPKSHVELGQPNVLICVVENIFPPVINITWLRNGQTITEGVAQTSFYAQPNHLFRKFHYLPFVPSVDDFYDCKVEHWGLDQPLFKHWEPQVPTLLPDTTETLVFTLGLALGLAGFLVGVTLIITGTCLSSTPR------------
>Neas-DOA_LOC112414040 LOC112414040: HLA class II histocompatibility antigen, DO alpha chain-like
MVLSGGLVLGLHTLMTLLSPQEAGAIKADHMGSYGPAFYQSYDGSGQFTHDFDGEQLFSVDLKKREAVWRLPEFGNFAYFDPQNGLASITMVKAHLDVLVERSNRTRAANVPPRVTVLPKSHVELGQPNVLICVVENIFPPVINITWLRNGQTITEGVAQTSFYAQPNHLFRKFHYLPFVPSVDDFYDCKVEHWGLDQPLFKHWEPQVPTLLPDTTETLVFTLGLALGLAGFLVGVTLIITGTCLSSSPR------------
>Laob-DOA_LOC113630971 LOC113630971: HLA class II histocompatibility antigen, DO alpha chain-like
MVLSGGLVLGLHTLMTLLSPQEAGAIKADHMGSYGPAFYQSYDGSGQFTYDFDGEQLFSVDLKKREAVWRLPEFGNFAYFDPQHGLASITMIKAHLDVLVERSNRTRAANVPPRVTVLPKSHVELGQPNVLICVVENIFPPVINITWLRNGQTITEGVAQTSFYAQPNHLFRKFHYLPFVPSVDDFYDCKVEHWGLDQPLFKHWEPQVPTLLPDTTETLVFTLGLALGLAGFLVGVILIITGTCLSSTPR------------
>Oror-DOA_LOC101288385 LOC101288385: HLA class II histocompatibility antigen, DO alpha chain
MVLSGGLVLGLHTLMTLLSPQEAGAIKADHMGSYGPAFYQSYDGSGQFTHDFDGEQLFSVDLKKREAVWRLPEFGNFAYFDPQHGLASITMIKAHLDVLVERSNRTRAANVPPRVTVLPKSHVELGQPNVLICVVENIFPPVINITWLRNGQTITEGVAQTSFYAQPNHLFRKFHYLPFVPSVDDFYDCKVEHWGLDQPLFKHWEPQVPTLLPDTTETLVFTLGLALGLAGFLVGVILIITGTCLSSTPR------------
>Live-DOA_LOC103086000 LOC103086000: HLA class II histocompatibility antigen, DO alpha chain-like
MVLSGGLVLGLHTLMTLLSPQEAGAIKADHMGSYGPAFYQSYDGSGQFTHDFDGEQLFSVDLKKREAVWRLPEFGNLAYFDPQNGLASITMIKAHLDVLVERSNRTRAANVPPRVTVLPKSHVELGRPNVLICVVENIFPPVINITWLRNGQTITKGVAQTSFYAQPNHLFRKFHYLPFVPSADDFYDCKVEHWGLDEPLFKHWEPQVPTLLPDTTETLVCTLGLALGLAGFLVGITLIITGTCLSSTPR------------
>Phca-DOA_LOC102992942 LOC102992942: HLA class II histocompatibility antigen, DO alpha chain-like
MVLSGELVLGLHTLMTLLSPPEAGAIKADHMGSYGPAFYQSYDGSGQFTYDFDGEQLFSVDLKKREAVWRLPEFGNFAYFDPQSGLASIRMIKAHLDVLVERSNRTRAANVPPRVTVLPKSHVELGQPNVLICVVENIFPPVINITWLRNGQTITEGVTQTSFYAQPDHLFQKFHYLPFVPSVDDFYDCKVEHWGLDKPLFKHWEPQVPTLLPDTTETLVCTLGLALGLAGFLVGVTLIITGTCLSSTPR------------
>Ptal-DOA_LOC102890716 LOC102890716: HLA class II histocompatibility antigen, DO alpha chain
MVLSGGLVLGLHTLMVFLSPQEAGAIKADHMGSYGPAFYQSYDASGQFTHEFDGEQLFSVELKKREAVWRLPEFGDLTHFDPQNGLASIAMIKAHLDILVERSNHTRATNVPPRVTVLPKSRVELGQPNVLICIVDNIFPPVINITWLRNGQTITEGVAQTSFYSQPDHLFRKFHYLTFVPSADDFYDCQVEHWGLDEPLLRHWEPQVPL-LPDTTDTLVCALGLATGLMGFLVGTVLIITSTCLHSVPR------------
>Eqca-DOA_LOC100061127 LOC100061127: HLA class II histocompatibility antigen, DO alpha chain
MVFSGGLVLGLHTLMTLLSPQEAEAIKADHMASYGPAFYQSYGASGQFSHEFDGEQLFSVELKKREAAWRLPEFGDLTRFDPQNGLASIAMIRVHLEVLVERSNRTRAINVPPRVTILPKSRVELGQPNVLICIVENIFPPVINITWLRNGQTITEGVAQTSFYSQPDHMFRKFHYLTFVPSADDFYDCKVEHWGLAEPFLRHWEPQVPILPPDITETLICVLGLAIGLVSFLVGTILLIISTCLSGAPRRRGPGRLGKESR
>Caur-DOA_LOC112816143 LOC112816143: HLA class II histocompatibility antigen, DO alpha chain
MVLSGGLVLGLHTLMSLLSPHETGAIKADHMGSYGPAFYQSYGASGQFAHEFDGEQLFSVELKKREAVWRLPEFGNLAHFDPQNGLASIAVIKAHLDVLVERSNRTRATTVPPRVTVLPKFRVEPGQPNVLICIVDNIFPPVINITWLRNGQIISEGVAQTSFYSQPDHLFRKFCYLTFVPSADDMYDCKVEHWGLDEPLLKHWEPQVPIPVPDTTETLICAVGLALGLVGFLVGTILIIRGTCLSRARR------------
>Lewe-DOA_LOC102734456 LOC102734456: HLA class II histocompatibility antigen, DO alpha chain-like
MVLSGGLVLGLHTLMRLLSPHETGAIKADHMGSYGPAFYQTYGASGQFAHEFDGEQLFSVELKKREAVWRLPEFGNFAHFDPQNGLASIAVIKAHLDVLVERSNRTRATNVPPRVTVLPKFRVELGQPNILICIVDNIFPPVINITWLRNGQIISEGVAQTSFYSQPDHLFRKFCYLTFVPSADDMYDCKVEHWGLDEPLLRHWEPQVPIPVPDTTETLICALGLALGLVGFLVGTILIIRGTCLSRARR------------
>Nesc-DOA_LOC110575634 LOC110575634: HLA class II histocompatibility antigen, DO alpha chain
MVLSGGLVLGLHTLMSLLSPHETGAIKADHMGSYGPAFYQTYGASGQFAHEFDGEQLFSVELKKREAVWRLPEFGNFAHFDPQNGLASIAVIKAHLDVLVERSNRTRATNVPPRVTVLPKFRVELGQPNILICIVDNIFPPVINITWLRNGQIISEGVAQTSFYSQPDHLFRKFCYLTFVPSADDMYDCKVEHWGLDEPLLRHWEPQVPIPVPDTTETLICALGLALGLVGFLVGTILIIRGTCLSRARR------------
>Odro-DOA_LOC101367969 Odobenus rosmarus divergens isolate Ivan unplaced genomic scaffold, Oros_1.0 Scaffold346, whole genome shotgun sequence
MVLSGGLVLGLHTLMSLLSPHETGAIKADHMGSYGPAFYQSYGASGQFAHEFDGEQLFSVELKKREAVWRLPEFGNFAHFDPQNGLASIAVIKAHLDVLVERSNRTRATNVPPRVTVLPKFRVELGQPNVLICIVDNIFPPVINITWLRNGQIISEGVAQTSFYSQPDHLFRKFCYLTFVPSADDMYDCKVEHWGLDEPLLKHWEPQVPIPVPDTTETLICAVGLALGLVGFLVGTILIIRGTCLSRAHR------------
>DLA-DOA_474869 DLA-DOA: HLA class II histocompatibility antigen, DO alpha chain-like
MVLSRGLVLVLYTLMSLLSPHETGAIEADHMGSYGPAFYQSYGSSGQFAHEFDGEQLFSVELKKRQAVWRLPEFGNLAHFDPQNGLASIAVIKAHLDVLVERSNRTRAINVPPRVAVLPKFRVELGQPNVLICIVDNIFPPVINITWLRNGQIISEGVAQTSFYSQPDHLFRKFCYLTFVPSAEDMYDCKVEHWGLEEPLLRHWEPQVPIPVPDTIETLICALGLALGLVGFLVGTIFIIRGTCLSSGPR------------
>Loaf-DOA_LOC100672091 Loxodonta africana isolate ISIS603380 unplaced genomic scaffold, Loxafr3.0 scaffold_105, whole genome shotgun sequence
MVLSGVLALGLHILVTLLSTQEAEAIQADHMGSYGPAFYQSYDASGQFTHEFDGEQLFSVDLKTKEAVWRLPEFGNFARFDPQGGLASIALIKAHLDALVERSNRTRATSVPPKVTVLPKYRVELGQPNVLICIVDNIFPPVINITWLHNGQKITKGVAQTSFYSQPDHLFRKFYYLTFVPSAEDVYDCKVEHWGLEEPLLKHWEPYTPTPLPDTTETFICALGLAIGLVGFLVGTIFIISGTCLSSTPRQRPF--------
>Oraf-DOA_LOC103195796 Orycteropus afer afer isolate SDZICR_OR568_19922 unplaced genomic scaffold, OryAfe1.0 scaffold00059, whole genome shotgun sequence
MVLSGVLALGLHISMTLLSPQETGAIQADHMGSYGPAFYQSYGASGQFTHEFDGEQLFSVDLKTKEAVWRLPEFGNFAHFDPQGGLASITVIKAHLDILMERSNRTRATNVPPKVTVLPKYRVELGQPNILICIVDNIFPPVINITWLRNGWTITEGVAQTSFYSRPDHLFLKFHYLPFVPTADDVYDCKVEHWGLDEPLLKHWEPYMPTPLPDTTETLVCALGLAVGLMGFLTGTILIISGKCWSRVPR------------
>Eled-DOA_LOC102869251 Elephantulus edwardii isolate Elephantulus edwardi_28Jun2011 unplaced genomic scaffold, EleEdw1.0 scaffold00017, whole genome shotgun sequence
MVLVKLLALGLLILMTLLCLLEAQAIQADHMGSYGPAFYQTYGASGQFTNEFDGEQLFSVDLKTKEAVWRLPEFDNFAYFDPQGGLASIAVIKAHLDVLVERSNRTRATNEPPRVTVLPKYRVELGQPNILICIVDNIFPPVINITWLRNGQTVTEGVAQTSFYSQPDHLFRKFHYLLFVPMADNVYDCKVEHWGLDEPLLKHWEPNIPALLPDTTETLICALGMAIGLVAFLLGTILIISATCLSRAPR------------
>BoLA-DOA_525727 BOLA-DOA: major histocompatibility complex, class II, DO alpha
MVLRGRLVLGLHTLMTLLSLQEVGAIKADHMGSYGPAFYQSYDGAGQFTYDFDGEQLFSVDLKKREAVWRLPEFGNFAYFDPQSGLVSIAMIKAHLEDLVKRSNGTRAPNVSPRVAVLPKSHVQLGEPNVLICIVDKIFPPVINITWLRNGHPVTQGVTQSSFYAQPDHLFRKFHYLTFVPLVDDFYDCKVEHWGLDQPLFQHWEPQVPTALPDTTGTLVCALGLVLGLGGFLGGITLIITGTCLSSTPR------------
>HLA-DOA_3111 HLA-DOA: major histocompatibility complex, class II, DO alpha
MALRAGLVLGFHTLMTLLSPQEAGATKADHMGSYGPAFYQSYGASGQFTHEFDEEQLFSVDLKKSEAVWRLPEFGDFARFDPQGGLAGIAAIKAHLDILVERSNRSRAINVPPRVTVLPKSRVELGQPNILICIVDNIFPPVINITWLRNGQTVTEGVAQTSFYSQPDHLFRKFHYLPFVPSAEDVYDCQVEHWGLDAPLLRHWELQVPIPPPDAMETLVCALGLAIGLVGFLVGTVLIIMGTYVSSVPR------------
>Chas-DOA_LOC102822545 Chrysochloris asiatica unplaced genomic scaffold, ChrAsi1.0 scaffold00038, whole genome shotgun sequence
MVFSEVLALGLQTLMTLLSPQKAGAIQADHMGSYGPAFYQSYSASGQFTNEFDGEQLFSVDLKTSEAVWRLPEFSNFAHFDPQGGLASIAMIRAHLEVLVERSNGTKAINVPPTVMLLPKYRVELGRPNILICMVDNIFPPVINVSWLHNGQTTTKEVFQTSFYSRPDHLFRKFYYLPFVPTADDVYDCKVEHWGLDKPLLKHWEPYLPTPLPHTTETLICALGLAVGLVGFLMGTILLIRGTCLSSVPR------------
>Dano-DOA_LOC101417743 LOC101417743: HLA class II histocompatibility antigen, DO alpha chain
MVLSGVLVLGLHALTTLLQPQEAGATQADHMGSYGPAFYQSYGASGQFTHEFDGEQLFSVDLKRKQAAWRLPGLGDFARFDPQQGLAGIARIRAHLDVLVERSNRTRAPNVPPKVTVLPKFRVELGQPNVLVCIVDGLFPPVVNVTWLRNGLPVTEGAAQTSFYSRPDHLFRKFLYLPLVPAAEDVYDCQVEHWGLDGPLLEHWEPRVPVPPADTAETLVCVLGLAMGLAGLVVGTILIFAGTRLSSAPR------------
>Ecte-DOA_LOC101652643 Echinops telfairi isolate 266 unplaced genomic scaffold, EchTel2.0 scaffold00056, whole genome shotgun sequence
MVFNGGLALGVHIMISLLSPQETGGIQADHMGSYGPAFYQSHGASGQFVNEFDGEQLFSVDLRTKEAAWRLPEFSNFAYFDPQRGLASIAMIKIHLDVLVQRSNRTRATNVPPKVTVFPKYPVALGQPNILICAVDNIFPPVINVTWLHNGQTVTEGVSQTSFYSQPDHSFRKFLYLLFLPAADDVYDCRVEHWGLDGPLLKHWEPSMPTHLPDTTGTLVCALGLAVGLMGFLLGTVLIIHSTCCSSVL-------------
>Trma-DOA_LOC101343065 Trichechus manatus latirostris isolate Lorelei unplaced genomic scaffold, TriManLat1.0 scaffold00382, whole genome shotgun sequence
MVLSGVLTVGLHILMTLPSPQEAGAIQADHMGSYGPAFYQSYGASGQFTHEFDGEQLFSVDLKTKEAVWRLPEFGNFAHFDPQGGLVSIALIKAHLDALVERSNRTRATN----------------------------------------------------------------------------------------------EPYLPTPLPDSTETLVCALGLAIGLMGFLMGTIFIISSTCLSSATR------------
>H2-OA_15001 H2-Oa: histocompatibility 2, O region alpha locus
MVLFVELVPVLLTAMSFLSPRGVRAIKADHMGSYGPAFYQSYDASGQFTHEFDGEQIFSVDLKNEEVVWRLPEFGDFAHSDFQSGLMSISMIKAHLDILVERSNRTRAVSVPPRVTVLPKTRVELGKPNVLICIVDDIFPPVINVTWLRNSQPITKGVAQTSFYSQPNHRFRKFHYLTFVPSAEDVYDCKVEHWGLDTPLLQHWEPQVLTPPPDTIETLICGLGLVLGLMGCLLGTVLMITGTRRPSIRR------------
