# Supplementary material for: The Marine Mammal Class II Major Histocompatibility Complex Organization
Source: Front Immunol. 2019 Apr 4;10:696. doi: 10.3389/fimmu.2019.00696 (PMC6459222; doi:10.3389/fimmu.2019.00696)
Supplement: Supplementary file 7 [file Data_Sheet_5.FASTA]

>Trma-DOB_LOC101343840 Trichechus manatus latirostris isolate Lorelei unplaced genomic scaffold, TriManLat1.0 scaffold00382, whole genome shotgun sequence
MGSGWVSWVVALLVSLIRLDSSVTQGRNSPEDFVIQAKADCYFTNGTEKVQFVVRFIFNL
EEYVRFDSDVGMFVALTELGRPDAERWNNRTDILERSRASVDVLCRYNYKLGASFTVGRK
VQPEVMVYPERTPSLQHPNLLLCSVTDFYPGNIKVRWLRNGQEEKDGVMSTGLIRNGDWT
FQIMVMLEMTPELGDVYTCLVDHSSLLSPVSVEW--------------------------
-------------------------------------
>Loaf-DOB_LOC100673529 Loxodonta africana isolate ISIS603380 unplaced genomic scaffold, Loxafr3.0 scaffold_105, whole genome shotgun sequence
MDSGWVSWVVVLLVNLIRLDSSVTEGRDFPEDFVVQAKADCYFTNGTEKVQFVVRFIFNL
EEYARFDSDVGMFVALTELGKPDAERWNNRTDILERSRASVDALCRYNYKLGASFTVGRK
VQPEVTVYPERTPSLQHPNLLLCSVTNFYPGDIKVKWFRNGQEERAGVMSTGLIRNGDWT
FQTMVMLEITPELGDVYTCLVYHPSLLSPVSVEWRAQSEYSWRKVLSGVGALLFGIIFLL
VGIVIHFRGQKGYVETQLSDDEVSRGVLPPQPYQGPK
>Eqca-DOB_LOC100060770 LOC100060770: HLA class II histocompatibility antigen, DO beta chain
MGSGWVPWLVALLVNLIRLDSSMTQGRDSPEDFVIQAKADCYFTNGTEKVQFVVRFIFNL
EEYARFDSDLGIFVALTELGKPDAERWNNRPDILERSRASVDALCRHNYKLGAPFTVGRK
VQPEVTVYPETTPFLQHHNLLLCSVTGFYPGDIKIKWFRNGLEERAGVMSTGLIRNGDWT
FQTMVMLEMTPELGDVYTCLVDHPSLLSPVSVEWRAQSEYSWRKMLSGVAAFLLGLIFLL
VGIFIHLRARKG---------------LPPQTY----
>Baac-DOB_LOC103012629 LOC103012629: HLA class II histocompatibility antigen, DO beta chain-like
MGSIWVPWVVALLVTVIRLDSSMTQGRDSPEDFVIQAKADCYFTNGTENVQFVVRFIFNL
EEYARFDSNLGMFVALTELGQPDAELWNNRPDILARSRASVDALCRHNYKLGAPFTVGRK
VQPEVTVYPERIPALQHSNLLLCSVTGFYPGDIKITWFRNGQEQREGVMSTGLIRNGDWT
FQTMVMLAMTPELGEVYTCLVDHPSLLSPVSVEWRAQSEYSWRKMLSGIAAFLVGLVFLL
VGIVIHTRARKGRVETLLSGAEVPRAVLRP-------
>Dele-DOB_LOC111178659 LOC111178659: HLA class II histocompatibility antigen, DO beta chain-like
MGSSWVPWVVALLVTVIRLDSSMTQGRDAPEDFVIQAKADCYFTNGTENVQFVVRFIFNL
EEYARFDSNLGMFVALTELGQPDAELWNNRPDILARSRASVDALCRHNYKLGAPFTVGRK
VQPEVTVYPERIPALQHHNLLLCSVTGFYPGDIKITWFRNGQEQREGVMSTGLIRNGDWT
FQTMVMLAMTPELGEVYTCLVDHPSLLSPVSVEWRAQSEYSWRKMLSGIAAFLVGLVFLL
VGIVIHTRARKGRVETLLSGAEVPRAVLRPQPH----
>Neas-DOB_LOC112413822 LOC112413822: HLA class II histocompatibility antigen, DO beta chain
MGSSWVPWVVALLVTVIRLDSSMTQGRDAPEDFVIQAKADCYFTNGTENVHFVVRFIFNL
EEYARFDSNLGMFVALTELGQPDAELWNNRPDILARSRASVDALCRRNYKLGAPFTVGRK
VQPEVTVYPERIPALQHHNRLLCSVTGFYPGDIKITWFRNGQEQREGVMSTGLIRNGDWT
FQTMVMLAMTPELGEVYTCLVDHPSLLSPVSVEWRAQSEYSWRKMLSGIAAFLVGLVFLL
VGIVIHTRARKGRVETLLSGAEVPRAVLHPQPH----
>Laob-DOB_LOC113630964 LOC113630964: HLA class II histocompatibility antigen, DO beta chain
MGSSWVPWVVALLVTVVRLDSSMTQGRDAPEDFVIQAKADCYFTNGTENVQFVVRFIFNL
EEYARFDSNLGMFVALTELGQPDAELWNNRPDILARSRASVDALCRHNYKLGAPFTVGRK
VQPEVTVYPERIPALQHHNLLLCSVTGFYPGDIKITWFRNGQEQREGVMSTGLIRNGDWT
FQTMVMLAMTPELGEVYTCLVDHPSLLSPVSVEWRAQSEYPWRKMLSGIAAFLVGLVFLL
VGIVIHTRARKGPKSSSSSTATLRS------------
>Oror-DOB_LOC101287882 LOC101287882: HLA class II histocompatibility antigen, DO beta chain
MGSSWVPWVVALLVTVVRLDSSMTQGRDAPEDFVIQAKADCYFTNGTENVQFVVRFIFNL
EEYARFDSNLGMFVALTELGQPDAELWNNRPDILARSRASVDALCRHNYKLGAPFTVGRK
VQPEVTVYPERIPALQHHNLLLCSVTGFYPGDIKITWFRNGQEQREGVMSTGLIRNGDWT
FQTMVMLAMTPELGEVYTCLVDHPSLLSPVSVEWRAQSEYPWRKMLSGIAAFLVGLVFLL
VGIVIHTRARKGPKSSSSSTATLRS------------
>Tutr-DOB_LOC101336672 LOC101336672: HLA class II histocompatibility antigen, DO beta chain
MGSSWVPWVVALLVTVVRLDSSMTQGRDAPEDFVIQAKADCYFTNGTENVQFVVRFIFNL
EEYARFDSNLGMFVALTELGQPDAELWNNRPDILARSRASVDALCRHNYKLGAPFTVGRK
VQPEVTVYPERIPALQHHNLLLCSVTGFYPGDIKITWFRNGQEQREGVMSTGLIRNGDWT
FQTMVMLAMTPELGEVYTCLVDHPSLLSPVSVEWRAQSEYPWRKMLSGIAAFLVGLVFLL
VGIVIHTRARKGPKSSSSSTATLRS------------
>Phca-DOB_LOC102974479 LOC102974479: HLA class II histocompatibility antigen, DO beta chain-like
MGSSWVPWVVTLLVTVIRLDSSMTQGRDSPEDFVIQAKADCYFTNGTEKVQFVVRFIFNL
EEYARFDSNLGLFVALTELGQPDAELWNNRPDILARSRASVDALCRHNYKLGAPFTVGRK
VQPEVTVYPERIPALQHSNLLLCSVTGFYPGDIKITWFRNGQEQREGVMSTGLIRNGDWT
FQTMVMLAMTPELGEVYTCLVDHPSLLSPVSVEWRAQSEYSWRKMLSGIAAFLVGLVFLL
VGIVIHNRARKGPKSSSSSTATLRS------------
>Ptal-DOB_LOC102894815 LOC102894815: HLA class II histocompatibility antigen, DO beta chain
MGSGWVPWVVGLLVNLIRLNSSMTQGRDSLEDFVIQAKADCYFTNGTERVQFVVRFIFNL
EEYAHFDSDVGMFVALTELGQPDVELWNNRPDILERSRASVDALCRHNYKLGAPFTVGRK
VQPEVTVYLEKLPTLQHHNVLLCSVTDFYPGDIKIRWFRNGQEERAGVMSTGLIRNGDWT
FQITVMLEMTPEFGDVYTCLVDHASLLSPVSVEWRAQSEYSWRKMLSGVIAFLLGLMFLL
VGIAVHLRAQKGYAETQLSGDKVSRSVLPPLTY----
>Oraf-DOB_LOC103213130 Orycteropus afer afer isolate SDZICR_OR568_19922 unplaced genomic scaffold, OryAfe1.0 scaffold01315, whole genome shotgun sequence
-------------------------------DFVIQAKADCYFTNGTEKVQFVVRFIFNL
EEYAHFDSDVGMFVALTELGKPDVEQWNNRMDLLERSRAAVDTLCRHNYKLGAPFTVARK
VQPEVMVYLERTPSLHHPNLLLCSVTNFYPGDIKVKWFRNGEEERAGIVSTGLIRNGDWT
FQTVVMLEMTLELGDVYTCLVDHPSLLIPVSVEWRAQSEYSWRKILSGAGGFLFGIIFLV
VGIVVHLRAQKGYMESQLSDDEVSRSILPPQP-----
>Caur-DOB_LOC112816096 LOC112816096: HLA class II histocompatibility antigen, DO beta chain
MSSGWVPWMVALLVNVIRLDSSMTQVRNSPEDFVIQAKADCYFINGTEKVQFVVRFIFNL
EEYARFDSHVGMFVALTELGKPDAELWNSRPDILERSRASVDALCRHNYKLGAPFTVGRK
VQPEVTVYPERTPSLQHHNLLLCYVTGFYPGDIKIRWFRNGQEESVGVVSTGLIRNGDWT
FQTMVMLEMTSELGDVYTCLVNHPSLLSPVAVEWRAQSAYSWRKMLSGIAAFLLGLIFFL
VGTVICLRAQKGYVEPQLSGDEVSSTVPSPQPC----
>Lewe-DOB_LOC102748462 LOC102748462: HLA class II histocompatibility antigen, DO beta chain-like
MSSGRVPWMVALLVNVIRLDSSMTHIRNSPEDFVIQAKADCYFINGTENVQFVVRFIFNL
EEYARFDSHVGMFVALTELGKPDAELWNSRPDILERSRASVDALCRHNYRLGAPFTVGRK
VQPEVTVYPERTPSLQHHNLLLCYVTGFYPGDIKIRWFRNGQEESVGVVSTGLIRNGDWT
FQTMVMLEMTSELGDVYTCLVNHPSLLSPVAVEWRAQSAYSWRKMLSGIAAFLLGLIFFL
VGTVICLRAQKGYAETQLSGDEVSSAVPSPQPC----
>Nesc-DOB_LOC110575560 LOC110575560: HLA class II histocompatibility antigen, DO beta chain
MSSGWVPWMVALLVNVIRLDSSMTHIRNSPEDFVIQAKADCYFINGTEKVQFVVRFIFNL
EEYARFDSHVGMFVALTELGKPDAELWNSRPDILERSRASVDALCRHNYRLGAPFTVGRK
VQPEVTVYPERTPSLQHHNLLLCYVTGFYPGDIKIRWFRNGQEESVGVVSTGLIRNGDWT
FQTMVMLEMTSELGDVYTCLVNHPSLLSPVAVEWRAQSAYSWRKMLSGIAAFLLGLIFFL
VGTVICLRAQKGYAETQLSGDEVSSAVPSPQPC----
>Odro-DOB_LOC101371809 LOC101371809: HLA class II histocompatibility antigen, DO beta chain
MSSGWVPWMVALLVNVIRLDSSMTQVRNSPEDFVIQAKADCYFINGTEKVQFVVRFIFNL
EEYARFDSHVGMFVALTELGKPDAALWNSRPDILERSRASVDALCRHNYKLGAPFTVGRK
VQPEVTVYPERTPSLQHHNLLLCYVTGFYPGDIKIRWFRNGQEESVGVVSAGLIRNGDWT
FQTMVMLEMTSELGDVYTCLVNHPSLLSPVAVEWRVQSAYSWRKMLSGIAAFLLGLIFFL
VGTAICLRAQKGYAETQLSGDEVSSTVPSPQPC----
>DLA-DOB_607786 DLA-DOB: major histocompatibility complex, class II, DO beta
MGSGWVPWMLALLVNVTGLDSSMTQGRDSPEDFVIQAKADCYFINGTEKVQFVVRFIFNL
EEYARFDSHVGMFVALTELGKPDAELWNSQPGILERSRASVDLLCRHNYELGAPFTVGRK
VQPEVTVYPERTPSMQHHNLLLCSVTGFYPGDIKIKWFRNGQEERVGVMSTGLIRNGDWT
FQTMVMLEMTPELGDVYTCLVNHPSLLSPVSVEWRAQSTYSWRKMLSGIAAFLLGLIFLL
VGTVICLRAQKGYVETQFSGDEVSPASLSAWDD----
>BOLA-DOB_-_282493 BOLA-DOB: major histocompatibility complex, class II, DO beta
MSPSWVPWVVTFLSTALRLDASVTQGRDSPEDFVTQAKADCYFTNGTEKVRFVVRFIFNL
EEYARFDSDLGMFVALTELGKPDAERWNNRPDILARSRASVDMLCRRNYYLGAPFTVGRR
VQPEVTVYPEKTPALQHRNLLLCLVTGFYPGDIKVTWFRNGQEQREGIMSTGLIRNGDWT
FQMTVMLAMTPELGEVYTCLVDHPSLLSPVSVEWRAQSEYSWRKILSGAAAFLVGLVFFL
VGIVVHIRAWKGRVETPLPGNEVPRAVLPPP------
>Ecte-DOB_LOC101651392 Echinops telfairi isolate 266 unplaced genomic scaffold, EchTel2.0 scaffold00056, whole genome shotgun sequence
MGSGWAS--LALLVILIRWDSSVTQGRDSPEDFVIQAKADCYFTNGTEKVHFVVRFIFNL
EEYARFDSDVGMFVALTELGRPDAELWNNRTDILARSRASVDTLCRHNYKLGAPFTVGRR
VQPEVMVYPEKTPSLQHPNLLLCSVTDFYPGDIDIRWFQNGQEQRAGVVSTGLIRNGDWT
FQTTVMLEMTPELGDVYTCLVNHSSLLSPVSVEWRAQSEYSWRKILSGVGAFLFGILFLL
VGICIRLKAQRGHVETPQLHDEGSRSVLPSSHAN---
>Dano-DOB_LOC101433781 Dasypus novemcinctus isolate 3-136 unplaced genomic scaffold, Dasnov3.0 Scaffold24295, whole genome shotgun sequence
MGSGWVPWVVALLVNLIRLRSFVTQGRESPEDFVIQAKADCYFTNGTEKVQFVVRFIYNL
EEYAHFDSDVGMFVALTELGRPDVEQWNNLPDLLETSRAAVDTVCRRNYKLGAPFTVETK
VQPEVTVYPERTPSLHHHNLLLCSVTDFYPGNIKIRWFRNGQEERTGIVSTGLIRNGDWT
FQTMVMLEMTPELGDVYTCLVDHPSLQSPVSVEWRAQPDYSWRKVLGGVGAFLFGLIFLL
VGIIICLRARKGYMETQLSNDGVSRALLPPQLYQGPH
>HLA-DOB_3112 Homo sapiens chromosome 6, GRCh38.p7 Primary Assembly
MGSGWVPWVVALLVNLTRLDSSMTQGTDSPEDFVIQAKADCYFTNGTEKVQFVVRFIFNL
EEYVRFDSDVGMFVALTKLGQPDAEQWNSRLDLLERSRQAVDGVCRHNYRLGAPFTVGRK
VQPEVTVYPERTPLLHQHNLLHCSVTGFYPGDIKIKWFLNGQEERAGVMSTGPIRNGDWT
FQTVVMLEMTPELGHVYTCLVDHSSLLSPVSVEWRAQSEYSWRKMLSGIAAFLLGLIFLL
VGIVIQLRAQKGYVRTQMSGNEVSRAVLLPQSC----
>Eled-DOB_LOC102872494 Elephantulus edwardii isolate Elephantulus edwardi_28Jun2011 unplaced genomic scaffold, EleEdw1.0 scaffold00017, whole genome shotgun sequence
MGSGWISWMMALSVNLIRLDSSVVQGTDPPENFVIQAKAECYFTNGIEKVQFVVRFIFNL
EEYAHFDSDLGMFVALTELGRPDVEHWNNRTDIVERSRASVDLLCRHNYRLGASFTVERK
VQPEVVVYPERTPSLRHPNLLLCSVTNFYPGDIKVKWFRNEQEEKARIISTGLIRNGDWT
FQTMVMLEMTPELGDVYICLVDHPSLLSPISVEWRVQSEYSWRKMLSGVGTFLFGIIFLL
VAIIIHFRAQKGNVETQMSNDEVSRGALPSQPY----
>H2-Ob_15002 H2-Ob: histocompatibility 2, O region beta locus
MGAGRAPWVVALLVNLMRLDSFMIEGRDSPENFVIQAKADCYFTNGTEKVHLLVRFIFNL
EEYLHFDSDLGMFVALTELGEPDADQWNKRLDLLETSRAAVNMVCRQKYKLGAPFTVERN
VPPEVTVYPERTPLLQQHNLLLCSVTGFYPGDISVKWFRNGQEERSGVMSTGLVRNGDWT
FQTTVMLEMIPELGDIYSCLVEHPGLLRPVSVAWMAQSEYSWKKILSGAAVFLLGLIVFL
VGVVIHLKAQKASVETQ-PGNEASRESLHSQP-----
