# Supplementary material for: The Marine Mammal Class II Major Histocompatibility Complex Organization
Source: Front Immunol. 2019 Apr 4;10:696. doi: 10.3389/fimmu.2019.00696 (PMC6459222; doi:10.3389/fimmu.2019.00696)
Supplement: Supplementary file 8 [file Data_Sheet_6.FASTA]

>Baac-DRA_LOC103007833_IIa LOC103007833: HLA class II histocompatibility antigen, DR alpha chain-like
MA-IIGVPIPGFFIT-VLISLQESWAITEDHVIIQAEFSLVPDQSGEFMFDFDGDEIFHVDLERKETVWRLKEFGNFASFQAQGALANIAVGKANLDIMIKRSNHTPNTNVPPEVTVLSNTPVEEGEPNILICFIDKFSPPAINVTWLQNGKPVTTGVSETVFLPRNDHLFRKFHYLPFVPSTEDVYDCKVEHWGLEEPLLKHWEYEAPTPLPETTENAVCALGLIVALVGIIVGTIFIIKGVRKGNTVEH-RGPL
>BoLA-DRA_506214_IIa BOLA-DRA: major histocompatibility complex, class II, DR alpha
MA-ITRVPILGLFIT-VLIGLQESWAIKENHVIIQAEFYLKPEESAEFMFDFDGDEIFHVDMGKKETVWRLPEFGHFASFEAQGALANMAVMKANLDIMIKRSNNTPNTNVPPEVTLLPNKPVELGEPNTLICFIDKFSPPVISVTWLRNGKPVTDGVSQTVFLPRNDHLFRKFHYLPFLPTTEDVYDCKVEHLGLNEPLLKHWEYEAPAPLPETTENAVCALGLIVALVGIIAGTIFIIKGVRKANTVER-RGPL
>Caur-DRA_LOC112816077_nt LOC112816077: HLA class II histocompatibility antigen, DR alpha chain
MA-INGVVVLGSFIMVFLMRPQESWAIKEDHVIIQAEFYLTPDPSGEFMFDFDGDEIFHVDMEKKETVWRLEEFGRFASFEAQGALANIAVDKANLDIMIKRSNHTPNTNVPPEVTVLSNTPVELGEPNTLICFIDKFSPPVINVTWLRNGNPVTTGVSETVFLPREDHLFRKFHYLPFLPSADDVYDCKVEHWGLDKPLLKHWEFEAPTPLPETKENVVCALGLVVGLVGIIVGTIFIIKGTRKVNAGER-RGPL
>Caur-DRA_LOC112818006_na Callorhinus ursinus isolate GAN/ISIS: 27379988/994484 unplaced genomic scaffold, ASM326570v1 scaffold98826, whole genome shotgun sequence
MA-INGVVVLGSFIMVFLMRPQESWAIKEDHVIIQAEFYLTPDPSGEFMFDFDGDEIFHVDMEKKETVWRLEEFGRFASFEAQGALANIAVDKANLDIMIKRSNHTPNTN--------------------------------------------------------------------------------------------------------------------------------------------------
>Caur-DRA_LOC112818136_na Callorhinus ursinus isolate GAN/ISIS: 27379988/994484 unplaced genomic scaffold, ASM326570v1 scaffold101551, whole genome shotgun sequence
MA-ISGAPVLGFFIMALLMGPQESWAIKEDHVIIQAEFYLTPDPSGEFMFDFDGDEIFHVDMEKKETVWRLEEFGRFASFEAQGALANIAVDKANLDIMIKRSNHTPNTN--------------------------------------------------------------------------------------------------------------------------------------------------
>Chas-DRA_LOC102829800_nt Chrysochloris asiatica unplaced genomic scaffold, ChrAsi1.0 scaffold00038, whole genome shotgun sequence
MS-LHGVPILGFFIIAILM---ESSAIKEDHVIIQAEFYQIPEQEGEYMFDFDGDEIFHVDMKKKETVWRLKEFGQFASFEAQGALANIAVDKANLDIMIKRSNHTPIENEPPEVTVLLRNAVEDGEPNILICFVDKFTPPVLNVQWLKNGKPVTTGVSETVFLPRNDHLFRKFYYLPFLPSTEDYYDCQVDHLGLDKPVLKHWEYEMNSPLPETTENLICILGLIVGLVGIVVGTIFIIKGVRKGNAVER-RGPL
>Dano-DRA_LOC101438478_nt LOC101438478: HLA class II histocompatibility antigen, DR alpha chain
MA-QRGVGVLGVFLAAVLMSAQETRAIKEEHVIIQAEFYQTPNPSGEFMFDFDGDEIFHVDLDKKETVWRLEEFGRFSSFEAQGALANIAVDKANLEIMMKRSNYTPDTSVPPEVTVLLNRPVELGQPNILICFVDKFSPPVINVTWLQNGKPVTTGVSETVFLPRDDHLFRKFHYLPFLPSTEDVYDCKVEHWGLDEPLLKHWEFEGPTPLPETTENVVCALGLVVGLVGIVVGTTLIIKGMRKGNAAER-RGPL
>Dele-DRA_LOC111178931_IIa LOC111178931: HLA class II histocompatibility antigen, DR alpha chain
MA-IIGVPIPGFFIT-VLISFQESWAITEDHVIIQAEFYLSPDQSSEFMFDFDGDEIFHVDMEKKETVWRLKEFGNFASFQAQGALANMAVGKANLDTLIKCSNHTPNTNVPPEVTVLSNTPVELGEPNILICFINKFSPPVINVTWLQNGKPVTTGVSETVFLPRNDHLFRKFHYLPFVPSDEDVYDCKVEHWGLEEPLLKHWEYEAPTPLTETTENAVCALGLVVALVGIIVGTIFIIKGVRKGNTVEH-RGPL
>DLA-DRA_481731_nt DLA-DRA: MHC class II DR alpha chain
MT-ISGVPVLGFFIMAFLMGPQESWAVKEEHVIIQAEFYLTPDPSGEFMFDFDGDEIFHVDMEKKETVWRLEEFGRFASFEAQGALANIAVDKANLDTMIKRSNHTPNTNVPPEVTVLSNTPVELGEPNILICFIDKFSPPVINVTWLRNGNPVTTGVSETIFLPREDHLFRKFHYLPFLPSAEDVYDCKVEHWGLDEPLLKHWEFEPPTPLPETTENVVCALGLIVGLVGIITGTIFIIKGMRKVKAGER-RGPL
>Ecte-DRA_LOC101638712_nt LOC101638712: mamu class II histocompatibility antigen, DR alpha chain-like
MA-STGTPALGLFVVAVLMSFQKSWAIKEDHVIIQAEFYQSPDQSGEFMFDFDGDEIFHVDMGKKETVWRLKEFERFASFEAQGALANIAVDKANLDIMKKRSNNTPIVNVPPEVTVLLHDVVEAEQPNVLICFVDKFTPPVLKVTWLKNGAPVTTGVSETVFLPRDDHLFRKFFYLPFLPSAEDYYDCQVEHWGLDTPILKHWEFEAPTPFPETTENVVCILGLVVGLVGIIVGSLLIIKGVRKGNAVERPRGPL
>Ecte-DRA_LOC101639035_nt Echinops telfairi isolate 266 unplaced genomic scaffold, EchTel2.0 scaffold00056, whole genome shotgun sequence
MKTTALGGVRGFFIWALLMIPRESQAIKADHVIIQAEFYQSPDQSGEFMFDFDGDEIFHVDMGKKETVWRLKEFERFASFEAQGALANIAVDKANLDIMKKRSNNTPIVNVPPEVTVLLHDVVEAEQPNILICFVDKFTPPVLKVTWLKNGAPVTTGVSETVFLPRDDHLFRKFFYLPFLPSAEDYYDCQVEHWGLDTPILKHWEFEAPTPFPETTENVVCILGLVVGLVGIIVGSLLIIKGVRKGNAVERPRGPL
>Ecte-DRA_LOC101655267_tr3 LOC101655267: mamu class II histocompatibility antigen, DR alpha chain-like
MTLQSGALVLGVFILAVLMNLPKSWAIKADHVIIQAEFYQSPDQSGEFMFDFDGDEIFHVDMGKKETVWRLKEFEQFASFEAQGALANIAVDKANLDIMKKRSNNASIVNVPPEVTVLLHDVVEAEQPNVLICFVDKFTPPVLKVTWLKNGVPVTTGVSETVFLPRDDHLFRKFFYLPFLPSAEDYYDCQVDHLGLDKPILKHWEFEVPTPFPETTENVVCILGLVVGLVGIIVGTIFIIKGVRKGNAVERPRGPL
>Eled-DRA_LOC102843474_tr3 LOC102843474: mamu class II histocompatibility antigen, DR alpha chain-like
MA-LSGGLVLGFFFLAVLMGPQESWAVKEDHVIIQAEFYQYPSQSGEYMFDFDGDEIFHVNMEKKETVWRLEEFSHFASFEAQGALANIAVDKANLEIMRKRSNNTPVDNEPPEVTVLLNHPLEIGQPNVLICFIDKFSPPVLNVTWLKNTVPVTTGVSETVFLPREDHLFRKFYYLPFLPSGDDVYDCQVDHWGLDKPIIKHWEYELPTPYPETKENMVCILGLIVGLVGIIAGTILIIKGTRKGNAVER-RGPL
>Eqca-DRA_100051944_nt DRA: MHC class II DR alpha chain
MA-ISGVPMLGLFITAVLMSFQESRAIKEDHVIIQAEFYLKPGDSGEFMFDFDGDEIFHVDMDKKETVWRLEEFGRFASFEAQGALANIAVDKANLEIMMKRSNNTPNTNVPPEVTVLPNKPVELGEPNVLICFVDKFSPPVIDVTWLKNGKPVTMGVSETVFLPRDDQLFRKFHYLPFLPSTEDVYDCKVEHWGLDEPLLKHWEFEAPTPLSETTENVVCGLGLVVGLVGIIVGTIFIIKGVRKGNTVER-RGPL
>HLA-DRA_3122_nt Homo sapiens chromosome 6, GRCh38.p7 Primary Assembly
MA-ISGVPVLGFFIIAVLMSAQESWAIKEEHVIIQAEFYLNPDQSGEFMFDFDGDEIFHVDMAKKETVWRLEEFGRFASFEAQGALANIAVDKANLEIMTKRSNYTPITNVPPEVTVLTNSPVELREPNVLICFIDKFTPPVVNVTWLRNGKPVTTGVSETVFLPREDHLFRKFHYLPFLPSTEDVYDCRVEHWGLDEPLLKHWEFDAPSPLPETTENVVCALGLTVGLVGIIIGTIFIIKGLRKSNAAER-RGPL
>Laob-DRA_LOC113631216_IIa LOC113631216: HLA class II histocompatibility antigen, DR alpha chain
MA-IIGVPIPGFFII-VLISLQESWAITEDHVIIQAEFSLSPYQSNEFMFDFDGDEIFHVDMEKKETVWRLKEFGNFASFQAQGALANMAVGRANLDILIKRSNHTPNTNVPPEVTVLSNTPVELGEPNVLICFINKFSPPVINVTWLQNGKPVTTGVSETVFLPRNDHLFRKFHYLPFVPSAEDVYDCKVEHWGLEEPLLKHWEYEAPTPLTETTENAVCALGLVMALVGIIVGTIFIIKGVRKGNTVEH-RGPL
>Lewe-DRA_LOC102740784_nt LOC102740784: HLA class II histocompatibility antigen, DR alpha chain-like
MA-VSRVPVLGFFIMALLTGPQESWAIKEDHVIIQAEFYLTPDQSGEFMFDFDGDEIFHVDMGKKETVWRLEEFGHFASFEAQGALANIAVDKANLDIMIKRSNHTPNTNVPPEVTVLSNTPVELGEPNTLICFIDKFSPPVINVTWLRNGNPVTTGVSETVFLPREDHLFRKFHYLPFLPSADDVYDCKVEHWGLDKPLLKHWEFEAPTPLPETTENVVCALGLVVGLVGIIVGTIFIIKGMRKVNAGER-RGPL
>Live-DRA_LOC103087567_IIa LOC103087567: HLA class II histocompatibility antigen, DR alpha chain-like
MA-IIGVPIPGFFIT-VLISLQESWAITEDHVIIQAEFSLSPDQSNEFMFDFDGDEIFHVDMEKKETVWRLKEFGNFASFQAQGALANMAVGKANLDIMIKRSNHTPNTNVPPEVTVLSNTPVELGEPNILICFINKFSPPVINVTWLQNGKPVTTGVSETVFLPRNDHLFRKFHYLPFVPSAEDVYDCKVEHWGLEEPLLKHWEYEAPTPLTETTENTVCALGLVVALVGIIVGTIFIIKGVRKGNTVEH-RGPL
>Loaf-DRA_LOC100674958_nt LOC100674958: mamu class II histocompatibility antigen, DR alpha chain
MA-RNGVPVLGFFIIAVLMSPQESWAIKADHVIIQAEFYQNPDQTGEFMFDFDGDEIFHVNLEKKETVWRLKEFEHFASFEAQGALANIAVDKANLDIMMKRSNNTPISNESPEVTVLLNSPAEAGEPNVLICFVDKFSPPALNVTWLKNGKPVTTGVSETVFLPREDHLFRKFYYLPFLPSTEDYYDCQVDHWGLDKPLLQHWEFEAHTPLPETKENVVCILGLLVGLVGIIVGTIFIIKGVRKATAVER-HRPL
>Neas-DRA_LOC112406844_IIa LOC112406844: HLA class II histocompatibility antigen, DR alpha chain
MA-IIGVPIPGFFIT-VLISLQESWAITEDHVIIQAEFSLSPDQSNEFMFDFDGDEIFHVDMEKRETVWRLKEFGNFASFQAQGALANMAVGKANLDILIKRSNHTPNTNVPPEVTVLSNTPVELGEPNILICFINKFSPPVINVTWLQNGKPVTTGVSETVFLPRNDHLFRKFHYLPFVPSDEDVYDCKVEHWGLEEPLLKHWEYEAPTPLTETTENAVCALGLVVALVGIIVGTIFIIKGVRKGNTVEH-RGPL
>Odro-DRA_LOC101379071_nt LOC101379071: HLA class II histocompatibility antigen, DR alpha chain
MA-ISGVPVLGFFIMALLMGPQESWAIKEDHVIIQAEFYLTPDPSGEFMFDFDGDEIFHVDMEKKETVWRLEEFGRFASFEAQGALANIAVDKANLDIMIKRSNHTPNTNVPPEVTVLSNSPVELGEPNTLICFIDKFSPPVINVTWLRNGNPVTTGVSETVFLPREDHLFRKFHYLPFLPSADDVYDCKVEHWGLDKPLLKHWEFEAPTPLPETKENVVCALGLVVGLVGIIVGTIFIIKGMRKVNAGER-RGPL
>Odro-DRA_LOC101380534_nt LOC101380534: HLA class II histocompatibility antigen, DR alpha chain-like
-------------------------------------------------------------------------------------------------------------------------PVELGEPNTLICFIDKFSPPVINVTWLRNGNPVTTGVSETVFLPREDHLFRKFHYLPFLPSADDVYDCKVEHWGLDKPLLKHWEFEAPTPLPETKENVVCALGLVVGLVGIIVGTIFIIKGMRKVNAGER-RGPL
>Oraf-DRA_LOC103205902_nt LOC103205902: HLA class II histocompatibility antigen, DR alpha chain
MA-QTGLPVVGFFLMAVLMNSQKSWAIKEDHVIIQAEFYQTPDESGEFMFDFDGDEIFHVNMEKKETVWRLEEFGRFASFEAQGALANIAVDKANLDIMMKRSNYTPIVNESPEVTLLVNSPAEVGQPNVLICFVDKFTPPVLNVTWLKNGKPVTTGVSETVFLPREDHLFRKFYYLPFLPSTDDYYDCQVDHWGLDKPLLKHWELEMPTPLPETTETLVCILGLVVGLLGIIVGTILIIKGTRKGNAVER-HGPL
>Oror-DRA_LOC101277081_IIa LOC101277081: HLA class II histocompatibility antigen, DR alpha chain
MA-IIGVPIPGFFIT-VLISLQESWAITEDHVIIQAEFSLSPYQSNEFMFDFDGDEIFHVDMEKKETVWRLKEFGNFASFQAQGALANMAVGRANLDILIKLSNHTPNTNVPPEVTVLSNTPVELGEPNVLICFINKFSPPVINVTWLQNGKPVTTGVSETVFLPRNDHLFRKFHYLPFVPSAEDVYDCKVEHWGLEEPLLKHWEYEAPTPLTETTENAVCALGLVMALVGIIVGTIFIIKGVRKGNTVEH-RGPL
>Phca-DRA_LOC102973944_IIa LOC102973944: HLA class II histocompatibility antigen, DR alpha chain
MA-IIGVPIPGFFIT-VLIGLQESWAITEDHVIIQAEFSLAPDQSSEFMFDFDGDEIFHVDLEKKETVWRLKEFGNFASFQAQGALANIAVGKANLDILIKRSNHTPNTNVPPEVTVLSNTPVELGEPNILICFIDKFSPPVINVTWLQNGKPVTTGVSETVFLPRDDHLFRKFHYLPFVPSTEDVYDCKVEHWGLEEPLLKHWEYEAPTPLPETTENVVCALGLIVALVGIVIGTIFIIKGVRKGNVVEH-RGPL
>Ptal-DRA_LOC102896083_nt LOC102896083: HLA class II histocompatibility antigen, DR alpha chain
MA-VIGIPMFGFFITVLLMKLQESWAVKENHVIIQAEYYLTPDASAEFMFDFDGDEIFHVDMKKTETVWRLKEFGDFASFEAQGALANIAVDKANLDIMIKRSNHTPNTNVPPEVTVLPNNPVELGEPNVLICFIDKFSPPVVNVTWLQNGKPVTTGVSETVFLPREDHLFRKFHYLPFLPSTEDVYDCKVEHWGLDEPLLKHWEFEARTPLPETKENVVCALGLVVGLVGIIVGTIFIIKGVRKGNAVER-RGPL
>Trma-DRA_LOC101345522_nt LOC101345522: HLA class II histocompatibility antigen, DR alpha chain
MA-QSGVPGLGCFIMAVLMSFHQTWAIKEEHVIIQAEFYQTPDQSGEFMFDFDGDEIFHVDMEKKETVWRLEEFGRFASFEAQGALANIAVDKANLDIMMKRSNYTPNNNESPEVTVLLNSPAEVGQPNILICFVDKFSPPVLNVTWLKNGKPVTTGVSETVFLPREDHLFRKFYYLPFLPSVDEFYDCQVDHWGLDKPVLKHWELEVPAPLPETTENLVCILGLLVGLVGIVVGTIFIIKGVRKGNAVER-RGPL
>Tutr-DRA_LOC101336089_IIa LOC101336089: HLA class II histocompatibility antigen, DR alpha chain
MA-IIGVPIPGFFII-VLISLQESWAITEDHVIIQAEFSLSPYQSNEFMFDFDGDEIFHVDMEKKETVWRLKEFGNFASFQAQGALANMAVGRANLDILIKRSNHTPNTNVPPEVTVLSNTPVELGEPNVLICFINKFSPPVINVTWLQNGKPVTTGVSETVFLPRNDHLFRKFHYLPFVPSAEDVYDCKVEHWGLEEPLLKHWEYEAPTPLTETTENAVCALGLVMALVGIIVGTIFIIKGVRKGNTVEH-RGPL
