# Supplementary material for: The Marine Mammal Class II Major Histocompatibility Complex Organization
Source: Front Immunol. 2019 Apr 4;10:696. doi: 10.3389/fimmu.2019.00696 (PMC6459222; doi:10.3389/fimmu.2019.00696)
Supplement: Supplementary file 12 [file Data_Sheet_10.FASTA]

>Caur-DPA_LOC112815990_nt Callorhinus ursinus isolate GAN/ISIS: 27379988/994484 unplaced genomic scaffold, ASM326570v1 scaffold654, whole genome shotgun sequence
MHL-EDIRSRTQVMILGAIALAALLSPHGTGAVRVGHVSMYAEFVQTHRPSGEYIFEFDEDEQFYVDLDKKETLWHLPEFIHAFDYDAWRGIADIVVAKKNLNTLIQRSNHTRATNEPPEVTVFPKEPVELGQPNTLICHVDKFFPPVLNVTWLRNGQMVTEGIAETIFLPSTEFRFH---KFHYLTFLPMAEDVYNCKVEHWGLDQPLLQHWEAQEPIQVPETKDGVVCVLGLVAGVVGIITG-IIVLKTRRPNSVPGCRGS-
>Chas-DPA_LOC102831961_nt Chrysochloris asiatica unplaced genomic scaffold, ChrAsi1.0 scaffold00038, whole genome shotgun sequence
MPS-EEKVLQTKAVILRA--LVFLLSLQSTGAIKADHVSTYAIFVQTQNPTGEFMFEFDEDEQFYVDLDKKETVWRLPEFGRAFSFEAQGGLANIAVMKNNLDIMIKRSNHTQAANDAPEVIVFSKEPVELGQPNTLICHVDKFFPPVLNITWLRNGQMVTEGVGESLYLPRTDYKFH---KFYYLTFVPSDEDIYDCKVEHWGLEQPLLKHWEAQESMQVPETTETMVCALGLAVGLMGIITGTILIIRALRSSSDPRARGPL
>Dano-DPA_LOC101417015_nt Dasypus novemcinctus isolate 3-136 unplaced genomic scaffold, Dasnov3.0 Scaffold38448, whole genome shotgun sequence
-------MLQNRALIQTALALAFLLSLPGAGAIKADHVSTYAEFVQTHRPSGEFMFEFDEDEMFYVDLDKKETVWHLPEFGRAFSFEAQGGLADIAILKHNLNNLIKRSNHTQAPSEPPEVIVFPKEPVELGQPNTLICHLDKFFPPVLNVTWLRNGQPVTEGVAESLYLPRTDYSFH---KFHYLTFVPSAEDFYDCKAEHWGLDKPHLEHWEVQEPLQMPETRETVVCALGLAVGLAGLVAGTVLITRALRSSSDARARGHL
>Eled-DPA_LOC102868038_nt LOC102868038: HLA class II histocompatibility antigen, DP alpha 1 chain-like
MCTLKRKMFQKKDVILGAFILTSLLSIQRAGAIEADHVSTYAMFAQTESPTGEYMFEFDEDEQFYVDLDKKETVWHLPEFGRAFSFEAQGGLSNIVIMKSNLKIMIDRSNHTQDTNVPPEVTVFPKEPVELGQPNTLICHIDNFFPPVLNVTWLRNGEVVTKGVGESLFLPRTDYKFYNFQKLHYLTFVPSAEDVYDCKVEHWGLEEPFLKHWEAQEPIQVPETTETVVCILGLAVGLVGIIAGTVLIIKALRSSSNPQELGIL
>HLA-DPA_3113_nt Homo sapiens chromosome 6, GRCh38.p7 Primary Assembly
MRP-EDRMFHIRAVILRALSLAFLLSLRGAGAIKADHVSTYAAFVQTHRPTGEFMFEFDEDEMFYVDLDKKETVWHLEEFGQAFSFEAQGGLANIAILNNNLNTLIQRSNHTQATNDPPEVTVFPKEPVELGQPNTLICHIDKFFPPVLNVTWLCNGELVTEGVAESLFLPRTDYSFH---KFHYLTFVPSAEDFYDCRVEHWGLDQPLLKHWEAQEPIQMPETTETVLCALGLVLGLVGIIVGTVLIIKSLRSGHDPRAQGTL
>Loaf-DPA_LOC100662176_na LOC100662176: HLA class II histocompatibility antigen, DP alpha 1 chain-like
-------MFQIKDMILRALALACLLSAQRAGAIKADHVSTFAMFTQTHVPSGEYMFEFDEDEMFSVNLDKKETVWHLPEFGKAIYFDAEAGLSYMARMESNLKYGIQHLNYTQATNDAPEVTVFPKEPVELGQPNTLICHIDKFFPPVLNVTWLRNGQTVIEGVGESLFLPRTDYKFY---KFHYLTFLPSAEDVYDCKVEHWGLEEPLLKHWEAQEPIQVPETTETVVCALGLAVGLVNIIAGTVLIIKALHSSSDPRDRGPL
>Oraf-DPA_LOC103195697_nt Orycteropus afer afer isolate SDZICR_OR568_19922 unplaced genomic scaffold, OryAfe1.0 scaffold00059, whole genome shotgun sequence
-------MFQIKDVILRALALVSLLSLQRAGAIKADHVSTYAMFVQTHRPSGEFMFEFDEDEQFYVDLDKKETVWHLPEFGRAFSFEAQGGLSNIAILKSNLKIMIERSNHTQGSNEPPEVIVFPKEPVQLGQPNTLICHIDKFFPPVLNVTWLRNGQTVSEGVGESLFLPRTDYKFYRFQKFHYLTFVPSVDDVYDCKVEHWGLEEPLLKHWEAQEPIQVSEMTETVVCALGLAVGLVGIIAGTVLIIKALRSSSDPWNQGPL
>Oraf-DPA_LOC103195698_nt Orycteropus afer afer isolate SDZICR_OR568_19922 unplaced genomic scaffold, OryAfe1.0 scaffold00059, whole genome shotgun sequence
-------MFQIKDVILRALALVSLLSLQRAGAIKADHVSTYAMFVQTHRPSGEFMFEFDEDEMFNVDLDKKETVWHLPEFGQAFSFEAQGGLSNIAILRSNLKIMIERSNHTQGSNEPPEVIVFPKEPVQLGQPNTLICHIDKFFPPVLNVTWLRNGQTVSEGVGESLFLPRTDYKFYRFQKFHYLTFVPSVDDVYDCKVEHWGLEEPLLKHWEAQEPIQVSEMMETVVCALGLAVGLVGIIAGTVLIIKALRSSSDPWNQGPL
>Oraf-DPA_LOC103195798_nt LOC103195798: HLA class II histocompatibility antigen, DP alpha 1 chain-like
-------MFQIKDVILRALALVSLLSLQRAGAIKADHVSTYAMFVQTHRPSGEFMFEFDEDEMFNVDLDKKETVWHLPEFGRAFSFEAQGGLSNIAILRSNLKIMIERSNHTQGSNEPPEVIVFPKEAVQLGQPNTLICHVDKFFPPVLNVTWLRNGQTVSEGVGESLFLPRTDYKFYRFQKFHYLTFVPSVDDVYDCKVEHWGLEEPLLKHWEAQEPIQVSEMTETVVCALGLAVGLVGIIAGTVLIIKALRSSSDPWNQGPL
>Oraf-DPA_newlocus1_nt
-------MFQIKDVILRALALVSLLSLQRAGAIKADHVSTYAMFVQTHRPSGEFMFEFDEDEMFNVDLDKKETVWHLPEFGRAFSFEAQGGLSNIAILRSNLKIVIERSNHTQGSNEPPEVIVFPKEPVQLGQPNTLICHIDKFFPPVLNVTWLR-------------------------------------------------------------------------------------------------------------
>Trma-DPA_LOC101342817_nt Trichechus manatus latirostris isolate Lorelei unplaced genomic scaffold, TriManLat1.0 scaffold00382, whole genome shotgun sequence
-------MFQIKDIILRALALTSLLSLQRAGAIKADHVSTYAIFIQTHSPSGEYMFEFDEDEMFYVDLDKKETVWHLPEFGQAFFFDAQAGPTYIASLKTLLNYMIQLSNHTQATNEAPEVTVFPKEPVQLGQPNTLICHVDKFFPPVLNVTWLRNGQTVIEGVGESIFLPRTDYNFY---KFHYLTFMPSAEDVYDCKVEHWGLEKPLLKHWEAQEPIQIPETTETVVCALGLAVGLMGIIAGTVFIIKALHSSSDPRDRGPL
>Trma-DPA_LOC101348755_na LOC101348755: HLA class II histocompatibility antigen, DP alpha 1 chain-like
-----------------------MLSLQRAGAIKADHVSTYEKFVQTYSPSGEYMFELDEDEMFYVDLDKKETVWHLPEFGRAFSFDAQGGLADLAILKSNLKIMIQRSNHTQATNEAPEVTVFPKEPVELGQPNTLICHVDKFFPPVLNVTWLRNGQTVIDGVGESIFLPRTDYKFY---KFHYLTFVPSAEDVYDCKVEHWGLEEPLLKHWEAQEPIQVPETTETVVCALGLAVGLVGIVAGTVLIIKALRSSSDPRDRGPL
