# Supplementary material for: The Marine Mammal Class II Major Histocompatibility Complex Organization
Source: Front Immunol. 2019 Apr 4;10:696. doi: 10.3389/fimmu.2019.00696 (PMC6459222; doi:10.3389/fimmu.2019.00696)
Supplement: Supplementary file 13 [file Data_Sheet_11.FASTA]

>Chas-DPB_LOC102822934_nt LOC102822934: uncharacterized LOC102822934
MVT-------WTLALTVLLMMLSSPMVQGRATPENYLIQGPQDCYEFNGTHRYIDRYIYNREEHAHFDSDLGKFVALTELGRPDAENWNSQEEVLERKRAAVDTFCRHNYELDEKVTMKRRVKPNVNVSPSKKGPLQHHNLLVCHVTDFYPGSIEVRWFRNGQEETTGVVSTGLIRNGDWTFQILVMLEMIPQQGDVYVCHVDHPSLDSPVTVEWRAQSDSTKGKMLTGVGGFVLGFIIFGVGIFMHKRSMKVQQRSR
>Dano-DPB_LOC101417015_nt LOC101415573: HLA class II histocompatibility antigen, DP beta 1 chain-like
-MVLQVPEGPWTAALTVTLMVLSSPLVQGRTTPENYLHQIRQDCFALNGTQRLLYRHIYNREEIVRFDSDVGEHVAVTELGRPDAELWNSQEDFMEQMRAAVDTVCRHNYELDEGFTLKRRVQPKVHVAPSRKGSLQHHNLLTCHVTDFYPGSLDVQWFRNGQEETAGVVSTGLIRNGDWTFQMLVMLEMTPQQGDVYTCHVQHPSLDTPVSVEWKAQSDSAQSKMLTGVGGFVLGLVTLGVGVFMHKRSKKVQRGPL
>HLA-DPB_3115_nt Homo sapiens chromosome 6, GRCh38.p7 Primary Assembly
MMVLQVSAAPRTVALTALLMVLLTSVVQGRATPENYLFQGRQECYAFNGTQRFLERYIYNREEFARFDSDVGEFRAVTELGRPAAEYWNSQKDILEEKRAVPDRMCRHNYELGGPMTLQRRVQPRVNVSPSKKGPLQHHNLLVCHVTDFYPGSIQVRWFLNGQEETAGVVSTNLIRNGDWTFQILVMLEMTPQQGDVYTCQVEHTSLDSPVTVEWKAQSDSARSKTLTGAGGFVLGLIICGVGIFMHRRSKKVQRGSA
>Lewe-DPB_LOC102733478_nt Leptonychotes weddellii isolate WS11-02 unplaced genomic scaffold, LepWed1.0 scaffold00928, whole genome shotgun sequence
--------------------------------------------------------------------------------------------------------------------------QPQVHVSPSKKGHLQHHNLLVCHVSDFYPGHIQVRWFLNGQEETAGVLSTNSMHNGDWTFQTLVMLEMTPRQGDVYACQVEHPSLDGPVTVEWKAQPDSARSKMLAGVGGFVLGLIALGASFILHCRSQR------
>Loaf-DPB_LOC100671834_na Loxodonta africana isolate ISIS603380 unplaced genomic scaffold, Loxafr3.0 scaffold_811, whole genome shotgun sequence
--------------------------------------------------------------------------------------------------------------------------QPKVNVSPSRKGPLQHHNLLVCHVTDFYPGSIEIRWFRNGQEETAGIVSTDLIRNGDWTFQILVMLEMTPQQGDVYTCHVEHPSLDSPVTMEWKAQSHSAKNKMLTGVGGFVLGFIILGVGIFMHKRSKKVQQGAR
>Loaf-DPB_newlocus2_nt Loxodonta africana isolate ISIS603380 unplaced genomic scaffold, Loxafr3.0 scaffold_105, whole genome shotgun sequence
MMVLLPPEAPWIAALAVLLMVLSNPVVQGRVTP----------------------------------------------------------------------------------------VQPKVNISPSKKGPLQHHNLLVCHVTDFYPGNIEIRWFRNGQEETAGIVSTDLIHNGDWTFQILVMLEMIPQQGDVYTCHVEHPSLDSPVTMEWKAQSHSAKNKMLTGVGGFVLGFIILGVGVFMHKRSKKVQQGLR
>Oraf-DPB_LOC103195797_nt Orycteropus afer afer isolate SDZICR_OR568_19922 unplaced genomic scaffold, OryAfe1.0 scaffold00059, whole genome shotgun sequence
MMVLQVPEALWTPALTVLLVVLSYPMVQGRATPENYVYQVRYDCYALNGTQRFVMRDIYNQEEDVRFDSDAGEFVAVTELGRRSAEHWNSQKDLLERMRTALDTMCRHNHELNEIGPMKRRVQPRVTVSPTKKGPLEHHNLLVCHVTDFYPGGIQVQWFRNGQEETAGVVSTDLIRNGDWTFQILVMLEMIPHQGDVYTCHVEHSSLDSPVTVEWKAQSDSSQSKMLTGVGGFVLGSIILGVGIFMHKRSKKVQRGSR
>Oraf-DPB_LOC103213619_na Orycteropus afer afer isolate SDZICR_OR568_19922 unplaced genomic scaffold, OryAfe1.0 scaffold18093, whole genome shotgun sequence
--------------------------------------------------------------------------------------------------------------------------QPRVNVSPAKKGPLEHHNLLVCHVTDFYPGGIQVQWFRDGQEETAGVVSTDLIRNGDWTFQILVMLEMIPHQGDVYTCHVEHSSLDSPVTVEWKAQSDSAQSKMMTGIGGFVLGFIILGVGVFMHKRNKK------
>Trma-DPB_LOC101342567_nt Trichechus manatus latirostris isolate Lorelei unplaced genomic scaffold, TriManLat1.0 scaffold00382, whole genome shotgun sequence
MMVLHVSEAPWTAAVTVLLMVLSNPMVQGRATPENYMVQARHDCYAFNGTQRYVNTYSYNREEFLRFDSEVGEYVAVTELGRRVAESWNSQKDYMEIRRAEKNTLCRHNYELGAPVLLNRRVQPKVNISPSKRGPLQHHNLLVCHVTDFYPGSIQIRWFRNGHEETAGIVSTDLVHNGDWTFQILVMLEMTPQQGDVYTCHVEHPSLDSPVTVEWKAESDSAKNKMLTGVGGFVLGFITLGVGIFMHKRSKKVQQGSR
>Trma-DPB_LOC101342571_na LOC101342571: HLA class II histocompatibility antigen, DP beta 1 chain-like
----------------------------------NYMVQARHDCYAFNGTQRYVNTYSYNREEFLRFDSEVGEYVAVTELGRRVAESWNSQKDYMEIRRAEKNTLCRHNYELGAPVLLNRRVQPKVNISPSKRGPLQHHNLLVCHVTDFYPGSIQIRWFRNGHEETAGIVSTDLVHNGDWTFQILVMLEMTPQQGDVYTCHVEHPSLDSPVTVEWKAESDSAKNKMLTGVGGFVLGFITLGVGIFMHKRSKKVQQGSR
